# Supplementary material for: Pik3ip1 mediates thyroid hormone-dependent regulation of the PI3K/Akt/mTOR axis in muscle atrophy
Source: Mol Metab. 2026 Jul 6;111:102413. doi: 10.1016/j.molmet.2026.102413 (PMC13383864; doi:10.1016/j.molmet.2026.102413)
Supplement: Multimedia component 1 [file mmc1.xlsx]

## Sheet: mD2KO vs CTR
mD2KO vs CTR									“NA” stands for Not Applicable (or Not Available)
Gene id	Gene Name	Gene Type	Base Mean	Log2 Fold Change	lfcSE	p-value	p-adjusted
ENSMUSG00000000001	Gnai3	protein_coding	144.887	-0.299435	0.202128	0.0616866	0.193828
ENSMUSG00000000028	Cdc45	protein_coding	26.3515	-0.0830202	0.273516	0.616401	0.786398
ENSMUSG00000000031	H19	lincRNA	24619.3	-2.02462	0.226913	2.96142e-21	1.41408e-17
ENSMUSG00000000037	Scml2	protein_coding	4.36985	-0.113201	0.363212	0.367556	0.588822
ENSMUSG00000000049	Apoh	protein_coding	3.26874	0.0417745	0.358125	0.71727	NA
ENSMUSG00000000056	Narf	protein_coding	442.129	0.296848	0.1723	0.0419125	0.148319
ENSMUSG00000000058	Cav2	protein_coding	295.909	-0.188243	0.130279	0.113147	0.289073
ENSMUSG00000000078	Klf6	protein_coding	868.605	-0.475574	0.171621	0.00107863	0.0103216
ENSMUSG00000000085	Scmh1	protein_coding	800.9	0.349897	0.113535	0.000932177	0.00921563
ENSMUSG00000000088	Cox5a	protein_coding	16953.9	-0.225592	0.121765	0.0446702	0.15503
ENSMUSG00000000093	Tbx2	protein_coding	54.4954	-0.185469	0.277271	0.273804	0.49517
ENSMUSG00000000094	Tbx4	protein_coding	42.4427	-0.407772	0.26936	0.023873	0.100317
ENSMUSG00000000103	Zfy2	protein_coding	0.0636765	0	0.429932	1	NA
ENSMUSG00000000120	Ngfr	protein_coding	25.8911	-0.0546533	0.291226	0.732284	0.860488
ENSMUSG00000000125	Wnt3	protein_coding	2.00153	0.105586	0.419636	0.243144	NA
ENSMUSG00000000126	Wnt9a	protein_coding	169.701	0.217553	0.182146	0.149713	0.345131
ENSMUSG00000000127	Fer	protein_coding	171.078	0.318408	0.163149	0.0235626	0.0993198
ENSMUSG00000000131	Xpo6	protein_coding	233.742	0.174544	0.215234	0.286924	0.509949
ENSMUSG00000000134	Tfe3	protein_coding	155.635	0.353428	0.157006	0.00978731	0.0535331
ENSMUSG00000000142	Axin2	protein_coding	70.3839	0.27123	0.220428	0.103161	0.272855
ENSMUSG00000000148	Brat1	protein_coding	36.3253	-0.296439	0.225884	0.0782346	0.228763
ENSMUSG00000000149	Gna12	protein_coding	127.04	-0.158636	0.185683	0.298624	0.522291
ENSMUSG00000000154	Slc22a18	protein_coding	4.87755	0.139518	0.378381	0.260814	0.481526
ENSMUSG00000000157	Itgb2l	protein_coding	0.84762	-0.0490761	0.448071	0.295301	NA
ENSMUSG00000000167	Pih1d2	protein_coding	5.96114	0.0846166	0.348064	0.514303	0.71272
ENSMUSG00000000168	Dlat	protein_coding	1647.01	-0.0402648	0.132833	0.738888	0.864414
ENSMUSG00000000171	Sdhd	protein_coding	1580.8	-0.337377	0.162457	0.0161055	0.075967
ENSMUSG00000000183	Fgf6	protein_coding	153.714	-0.118398	0.196404	0.451255	0.662182
ENSMUSG00000000184	Ccnd2	protein_coding	1414.84	-0.212278	0.145593	0.101425	0.269957
ENSMUSG00000000194	Gpr107	protein_coding	358.288	0.0318826	0.135766	0.79533	0.896422
ENSMUSG00000000197	Nalcn	protein_coding	11.8333	-0.0887287	0.319814	0.549271	0.737997
ENSMUSG00000000202	Btbd17	protein_coding	2.03063	-0.0609087	0.391692	0.504376	NA
ENSMUSG00000000204	Slfn4	protein_coding	1.88398	-0.139197	0.472517	0.102884	NA
ENSMUSG00000000214	Th	protein_coding	0.644637	0.0256393	0.421837	0.641317	NA
ENSMUSG00000000215	Ins2	protein_coding	0.63399	-0.0326173	0.415138	0.60539	NA
ENSMUSG00000000223	Drp2	protein_coding	196.978	-0.190575	0.175622	0.196856	0.406276
ENSMUSG00000000244	Tspan32	protein_coding	12.7475	-0.0566144	0.328497	0.685716	0.833858
ENSMUSG00000000247	Lhx2	protein_coding	4.15981	-0.184851	0.414065	0.134363	0.323091
ENSMUSG00000000248	Clec2g	protein_coding	0.321452	0.0278626	0.436275	0.524525	NA
ENSMUSG00000000253	Gmpr	protein_coding	4655.03	0.132469	0.0764642	0.074074	0.220239
ENSMUSG00000000263	Glra1	protein_coding	0.111446	0	0.429932	1	NA
ENSMUSG00000000266	Mid2	protein_coding	69.7231	0.0849823	0.21895	0.604894	0.778536
ENSMUSG00000000275	Trim25	protein_coding	274.739	-0.150255	0.158147	0.275268	0.496749
ENSMUSG00000000276	Dgke	protein_coding	82.9446	0.307997	0.191908	0.0481587	0.163788
ENSMUSG00000000278	Scpep1	protein_coding	490.391	-0.164002	0.145517	0.205697	0.417781
ENSMUSG00000000282	Mnt	protein_coding	98.373	0.68231	0.245654	0.000164935	0.00232092
ENSMUSG00000000290	Itgb2	protein_coding	44.7679	-0.506039	0.326168	0.00887761	0.04993
ENSMUSG00000000295	Hddc2	protein_coding	115.297	0.274987	0.207493	0.089939	0.2507
ENSMUSG00000000296	Tpd52l1	protein_coding	490.888	0.21338	0.134905	0.0806848	0.233165
ENSMUSG00000000301	Pemt	protein_coding	22.1323	-0.647182	0.371826	0.0020746	0.0170895
ENSMUSG00000000303	Cdh1	protein_coding	31.4591	0.0321597	0.294196	0.838695	0.918496
ENSMUSG00000000305	Cdh4	protein_coding	370.636	1.35877	0.258201	1.35121e-10	2.22483e-08
ENSMUSG00000000308	Ckmt1	protein_coding	0.0526622	0	0.429932	1	NA
ENSMUSG00000000317	Bcl6b	protein_coding	124.182	0.623574	0.327298	0.00196178	0.0163513
ENSMUSG00000000318	Clec10a	protein_coding	256.056	0.397963	0.188575	0.0100122	0.0542452
ENSMUSG00000000320	Alox12	protein_coding	27.5021	-0.0453936	0.262407	0.78549	0.890695
ENSMUSG00000000325	Arvcf	protein_coding	67.0014	0.0847475	0.200689	0.593365	0.770132
ENSMUSG00000000326	Comt	protein_coding	385.357	0.185427	0.166303	0.193318	0.402161
ENSMUSG00000000339	Rtca	protein_coding	201.688	0.0768257	0.16322	0.585246	0.763956
ENSMUSG00000000340	Dbt	protein_coding	294.808	0.0652022	0.161978	0.641517	0.802807
ENSMUSG00000000346	Dazap2	protein_coding	952.744	0.0169064	0.109571	0.869421	0.934519
ENSMUSG00000000355	Mcts1	protein_coding	551.417	0.150019	0.165029	0.290131	0.513157
ENSMUSG00000000359	Rem1	protein_coding	38.9051	0.160479	0.240422	0.341855	0.5662
ENSMUSG00000000365	Rnf17	protein_coding	0.822985	-0.00211822	0.410699	0.972614	NA
ENSMUSG00000000374	Trappc10	protein_coding	390.173	0.615645	0.173607	2.66927e-05	0.00055097
ENSMUSG00000000378	Ccm2	protein_coding	156.548	0.14562	0.168823	0.311798	0.537034
ENSMUSG00000000384	Tbrg4	protein_coding	347.748	0.248563	0.134648	0.0414822	0.146942
ENSMUSG00000000385	Tmprss2	protein_coding	0.677174	0.011624	0.418204	0.833065	NA
ENSMUSG00000000386	Mx1	protein_coding	4.43841	-0.164227	0.423631	0.144626	0.337641
ENSMUSG00000000392	Fap	protein_coding	194.227	-0.771318	0.255029	3.48782e-05	0.000683489
ENSMUSG00000000399	Ndufa9	protein_coding	2237.3	-0.433188	0.119577	8.5549e-05	0.00139577
ENSMUSG00000000402	Egfl6	protein_coding	33.037	-0.462421	0.332354	0.0150835	0.0725313
ENSMUSG00000000409	Lck	protein_coding	6.71639	0.131833	0.427731	NA	NA
ENSMUSG00000000411	Tssk3	protein_coding	0.132944	-0.0152764	0.432016	0.721547	NA
ENSMUSG00000000416	Cttnbp2	protein_coding	36.0037	0.162734	0.267113	0.336742	0.560649
ENSMUSG00000000420	Galnt1	protein_coding	991.352	0.520992	0.151857	9.17482e-05	0.00148508
ENSMUSG00000000435	Myf5	protein_coding	30.919	0.136204	0.281719	0.412318	0.628547
ENSMUSG00000000439	Mkrn2	protein_coding	390.341	0.0728135	0.141268	0.565688	0.750007
ENSMUSG00000000440	Pparg	protein_coding	75.6987	-1.07556	0.318956	1.29458e-06	4.73082e-05
ENSMUSG00000000441	Raf1	protein_coding	908.737	-0.208366	0.125251	0.0701138	0.212129
ENSMUSG00000000486	Sept1	protein_coding	21.4608	-0.104738	0.312108	0.495311	0.698565
ENSMUSG00000000489	Pdgfb	protein_coding	566.832	0.141284	0.169497	0.327683	0.552827
ENSMUSG00000000530	Acvrl1	protein_coding	151.241	-0.259677	0.182734	0.0862626	0.243971
ENSMUSG00000000531	Grasp	protein_coding	189.888	0.0421814	0.193763	0.786823	0.89143
ENSMUSG00000000532	Acvr1b	protein_coding	392.999	0.0758036	0.190782	0.624288	0.790847
ENSMUSG00000000538	Tom1l2	protein_coding	1344.84	0.276274	0.131618	0.0209737	0.0914729
ENSMUSG00000000544	Gpa33	protein_coding	0.17635	0	0.429932	1	NA
ENSMUSG00000000552	Zfp385a	protein_coding	175.28	-0.260758	0.239851	0.127001	0.311629
ENSMUSG00000000555	Itga5	protein_coding	39.8594	-0.490365	0.333231	0.0109666	0.0576924
ENSMUSG00000000560	Gabra2	protein_coding	2.50198	0.0334887	0.362503	0.761891	NA
ENSMUSG00000000561	Wdr77	protein_coding	229.463	0.167848	0.136704	0.174114	0.379507
ENSMUSG00000000562	Adora3	protein_coding	2.15437	0.339843	0.691671	0.0113374	NA
ENSMUSG00000000563	Atp5f1	protein_coding	6323.01	-0.281893	0.158516	0.0408605	0.145531
ENSMUSG00000000567	Sox9	protein_coding	243.921	-0.292767	0.159482	0.0344398	0.129658
ENSMUSG00000000568	Hnrnpd	protein_coding	744.898	0.241378	0.13247	0.0449106	0.155736
ENSMUSG00000000579	Dynlt1c	protein_coding	0.604352	0.0355885	0.408832	0.608519	NA
ENSMUSG00000000581	C1d	protein_coding	579.503	-0.173079	0.14512	0.180776	0.388686
ENSMUSG00000000594	Gm2a	protein_coding	462.945	0.0198811	0.143639	0.876948	0.938564
ENSMUSG00000000600	Krit1	protein_coding	321.798	0.178991	0.131147	0.134092	0.322727
ENSMUSG00000000605	Clcn4	protein_coding	572.468	0.196477	0.118258	0.073224	0.218391
ENSMUSG00000000617	Grm6	protein_coding	0.117567	0	0.429932	1	NA
ENSMUSG00000000627	Sema4f	protein_coding	1.84307	0.00859064	0.379758	0.925731	NA
ENSMUSG00000000628	Hk2	protein_coding	5744.36	0.432587	0.106775	1.54446e-05	0.000355697
ENSMUSG00000000631	Myo18a	protein_coding	2965.79	0.271561	0.11987	0.0142732	0.0695929
ENSMUSG00000000632	Sez6	protein_coding	8.31579	0.19526	0.39214	0.146985	0.34098
ENSMUSG00000000673	Haao	protein_coding	3.31052	0.0933871	0.428133	0.246865	NA
ENSMUSG00000000682	Cd52	protein_coding	88.0331	0.00781239	0.313461	NA	NA
ENSMUSG00000000686	Abhd15	protein_coding	2.65481	-0.106507	0.422687	0.233187	NA
ENSMUSG00000000690	Hoxb6	protein_coding	15.8841	-0.0519692	0.315731	0.724955	0.85607
ENSMUSG00000000693	Loxl3	protein_coding	103.15	-1.20409	0.216567	2.08242e-11	4.14315e-09
ENSMUSG00000000706	Btn1a1	protein_coding	0.0678396	0	0.429932	1	NA
ENSMUSG00000000708	Kat2b	protein_coding	1136.72	0.457507	0.174016	0.00183638	0.0155256
ENSMUSG00000000711	Rab5b	protein_coding	393.265	-0.281424	0.135903	0.0218877	0.0945542
ENSMUSG00000000724	Cryba1	protein_coding	0.0587835	0	0.429932	1	NA
ENSMUSG00000000730	Dnmt3l	protein_coding	1.18417	-0.00662641	0.407749	0.918551	NA
ENSMUSG00000000731	Aire	protein_coding	0.17635	0	0.429932	1	NA
ENSMUSG00000000732	Icosl	protein_coding	29.1836	0.13468	0.271301	0.422364	0.637685
ENSMUSG00000000738	Spg7	protein_coding	1082.75	0.420693	0.103774	1.64235e-05	0.000375277
ENSMUSG00000000739	Sult5a1	protein_coding	75.7391	-0.220766	0.219384	0.182319	0.390567
ENSMUSG00000000740	Rpl13	protein_coding	6688.8	0.240636	0.137308	0.0519926	0.172766
ENSMUSG00000000743	Chmp1a	protein_coding	570.917	0.0230931	0.132812	0.848376	0.923745
ENSMUSG00000000751	Rpa1	protein_coding	505.618	0.26663	0.150014	0.0441245	0.153754
ENSMUSG00000000753	Serpinf1	protein_coding	1103.16	-0.972102	0.229807	6.05853e-08	3.82328e-06
ENSMUSG00000000759	Tubgcp3	protein_coding	146.117	-0.201745	0.18752	0.188924	0.397735
ENSMUSG00000000766	Oprm1	protein_coding	0.511611	0.036663	0.429507	0.487145	NA
ENSMUSG00000000776	Polr3d	protein_coding	385.07	0.0844928	0.122584	0.455115	0.664986
ENSMUSG00000000782	Tcf7	protein_coding	5.32967	0.174218	0.457463	0.0990384	0.265916
ENSMUSG00000000787	Ddx3x	protein_coding	2648.11	0.323202	0.158766	0.0191392	0.0859193
ENSMUSG00000000791	Il12rb1	protein_coding	0.636938	-0.03909	0.434348	0.436456	NA
ENSMUSG00000000792	Slc5a5	protein_coding	2.8768	-0.0372179	0.374009	0.711679	NA
ENSMUSG00000000794	Kcnn3	protein_coding	34.7524	-0.161475	0.292318	0.328551	0.553356
ENSMUSG00000000804	Usp32	protein_coding	123.709	0.224872	0.163274	0.110165	0.284346
ENSMUSG00000000805	Car4	protein_coding	121.697	-0.398353	0.228428	0.0195754	0.0872215
ENSMUSG00000000811	Txnrd3	protein_coding	134.21	0.067107	0.177707	0.651705	0.810108
ENSMUSG00000000823	Zfp512b	protein_coding	261.282	-0.0079751	0.190484	0.958857	0.981554
ENSMUSG00000000826	Dnajc5	protein_coding	597.816	0.0221841	0.118951	0.840641	0.919391
ENSMUSG00000000827	Tpd52l2	protein_coding	452.184	0.101098	0.127216	0.386024	0.604613
ENSMUSG00000000838	Fmr1	protein_coding	135.93	-0.000414771	0.163304	0.99765	0.998626
ENSMUSG00000000861	Bcl11a	protein_coding	23.2409	-0.0882459	0.380504	NA	NA
ENSMUSG00000000869	Il4	protein_coding	0.470909	0.0175878	0.424167	0.728366	NA
ENSMUSG00000000876	Pxmp4	protein_coding	332.265	0.143518	0.136577	0.244937	0.465088
ENSMUSG00000000881	Dlg3	protein_coding	68.0546	0.382141	0.245242	0.0289379	0.114818
ENSMUSG00000000884	Gnb1l	protein_coding	24.4737	-0.131914	0.286839	0.423238	0.638399
ENSMUSG00000000889	Dbh	protein_coding	0.803182	-0.067068	0.428955	0.32069	NA
ENSMUSG00000000901	Mmp11	protein_coding	32.2798	0.0291401	0.264976	0.860877	0.93037
ENSMUSG00000000902	Smarcb1	protein_coding	335.865	-0.133064	0.146995	0.308297	0.533768
ENSMUSG00000000903	Vpreb3	protein_coding	7.1005	-0.154957	0.404173	0.184861	0.393074
ENSMUSG00000000915	Hip1r	protein_coding	99.0615	-0.0567281	0.198951	0.719591	0.853677
ENSMUSG00000000916	Nsun5	protein_coding	64.7339	0.0349489	0.203961	0.826848	0.913505
ENSMUSG00000000934	Top1mt	protein_coding	111.453	0.36818	0.180176	0.0142329	0.0694944
ENSMUSG00000000938	Hoxa10	protein_coding	248.881	-0.102794	0.172174	0.480781	0.687207
ENSMUSG00000000942	Hoxa4	protein_coding	37.9646	0.014084	0.229969	0.932436	0.96833
ENSMUSG00000000948	Gm38393	protein_coding	2.12373	0.14718	0.440599	0.139373	NA
ENSMUSG00000000957	Mmp14	protein_coding	325.839	-0.321158	0.217269	0.0530521	0.175108
ENSMUSG00000000958	Slc7a7	protein_coding	21.4721	-0.196161	0.275112	0.2493	0.470289
ENSMUSG00000000959	Oxa1l	protein_coding	473.059	0.0948424	0.151396	0.477462	0.68417
ENSMUSG00000000976	Heatr6	protein_coding	256.059	0.389713	0.127718	0.000827752	0.00843953
ENSMUSG00000000982	Ccl3	protein_coding	0.992588	-0.0795996	0.44283	0.228992	NA
ENSMUSG00000000983	Wfdc18	protein_coding	0.954224	-0.0797486	0.45166	0.198019	NA
ENSMUSG00000001014	Icam4	protein_coding	28.1892	0.102164	0.281516	0.534794	0.72725
ENSMUSG00000001016	Ilf2	protein_coding	258.253	-0.185705	0.136718	0.13263	0.320602
ENSMUSG00000001017	Chtop	protein_coding	1133.91	0.169361	0.12394	0.137707	0.328338
ENSMUSG00000001018	Snapin	protein_coding	975.214	0.275084	0.184281	0.0706392	0.213026
ENSMUSG00000001020	S100a4	protein_coding	804.879	-0.564368	0.347338	0.00483494	0.0316403
ENSMUSG00000001021	S100a3	protein_coding	1.41184	-0.129946	0.474313	0.105042	NA
ENSMUSG00000001023	S100a5	protein_coding	4.45223	-0.0296211	0.36944	0.77533	0.885906
ENSMUSG00000001025	S100a6	protein_coding	5765.5	-0.429454	0.163466	0.00226983	0.0182568
ENSMUSG00000001027	Scn4a	protein_coding	254.215	0.49952	0.180073	0.000883237	0.00883148
ENSMUSG00000001029	Icam2	protein_coding	196.149	-0.377122	0.167918	0.00853908	0.0485406
ENSMUSG00000001034	Mapk7	protein_coding	110.151	-0.102137	0.186149	0.503729	0.705161
ENSMUSG00000001036	Epn2	protein_coding	595.903	0.145383	0.130803	0.22281	0.439938
ENSMUSG00000001039	B9d1	protein_coding	48.7466	-0.3539	0.25243	0.0439381	0.153291
ENSMUSG00000001052	Sec24b	protein_coding	188.478	-0.0460861	0.164297	0.744481	0.867304
ENSMUSG00000001053	N4bp3	protein_coding	36.6714	0.187017	0.265099	0.272655	0.49409
ENSMUSG00000001054	Rmnd5b	protein_coding	187.936	-0.0711526	0.1608	0.609618	0.781535
ENSMUSG00000001056	Nhp2	protein_coding	140.639	0.0679924	0.218628	0.678624	0.828896
ENSMUSG00000001062	Vps9d1	protein_coding	166.439	0.355062	0.175687	0.0162799	0.0763516
ENSMUSG00000001065	Zfp276	protein_coding	63.271	-0.030547	0.215345	0.851496	0.925036
ENSMUSG00000001082	Mfsd10	protein_coding	106.134	-0.379164	0.23113	0.0267432	0.108649
ENSMUSG00000001089	Luzp1	protein_coding	355.301	0.106556	0.133541	0.379624	0.598851
ENSMUSG00000001095	Slc13a2	protein_coding	0.372041	-0.0218755	0.433284	0.61763	NA
ENSMUSG00000001098	Kctd10	protein_coding	143.284	-0.0783316	0.178151	0.598828	0.774473
ENSMUSG00000001100	Poldip2	protein_coding	792.508	-0.111254	0.118402	0.311229	0.536505
ENSMUSG00000001103	Sebox	protein_coding	0.443772	0.0275321	0.432857	0.55202	NA
ENSMUSG00000001105	Ift20	protein_coding	1068.44	0.0953192	0.146745	0.465011	0.673742
ENSMUSG00000001119	Col6a1	protein_coding	1447.55	-1.17039	0.294747	7.86549e-08	4.70631e-06
ENSMUSG00000001120	Pcbp3	protein_coding	17.9004	-0.0815771	0.287486	0.614674	0.784848
ENSMUSG00000001123	Lgals9	protein_coding	164.376	-0.284438	0.189958	0.0663186	0.20356
ENSMUSG00000001127	Araf	protein_coding	491.431	-0.080548	0.125974	0.486331	0.691482
ENSMUSG00000001128	Cfp	protein_coding	135.581	-0.131088	0.178238	0.37889	0.598551
ENSMUSG00000001131	Timp1	protein_coding	68.6553	-3.52644	0.513264	5.8176e-14	2.25235e-11
ENSMUSG00000001134	Uxt	protein_coding	140.995	0.0307032	0.157101	0.822813	0.911531
ENSMUSG00000001138	Cnnm3	protein_coding	269.371	0.477801	0.213835	0.00405394	0.0280274
ENSMUSG00000001143	Lman2l	protein_coding	171.625	0.0883054	0.172041	0.544524	0.73463
ENSMUSG00000001150	Mcm3ap	protein_coding	251.447	0.142808	0.152927	0.288211	0.511275
ENSMUSG00000001151	Pcnt	protein_coding	1704.28	0.287843	0.161098	0.0389657	0.141027
ENSMUSG00000001156	Mxd1	protein_coding	118.461	-0.117426	0.228121	0.480469	0.686966
ENSMUSG00000001157	Gmcl1	protein_coding	153.726	-0.223805	0.149194	0.089927	0.2507
ENSMUSG00000001158	Snrnp27	protein_coding	1943.44	-0.302614	0.115933	0.00495398	0.0322425
ENSMUSG00000001166	Oas1c	protein_coding	4.86229	-0.0295966	0.342593	0.816141	0.908338
ENSMUSG00000001173	Ocrl	protein_coding	313.534	0.0940637	0.174308	0.52204	0.7183
ENSMUSG00000001175	Calm1	protein_coding	17741.4	0.240519	0.137493	0.0523567	0.173533
ENSMUSG00000001211	Agpat3	protein_coding	795.762	-0.121099	0.141493	0.339904	0.564274
ENSMUSG00000001225	Slc26a3	protein_coding	0.230296	0.0134192	0.431541	0.754008	NA
ENSMUSG00000001227	Sema6b	protein_coding	35.9124	-0.403699	0.296093	0.027698	0.111141
ENSMUSG00000001228	Uhrf1	protein_coding	12.4235	-1.01774	0.898421	0.000650487	0.00697432
ENSMUSG00000001229	Dpp9	protein_coding	238.282	0.457396	0.190066	0.00324546	0.0238661
ENSMUSG00000001240	Ramp2	protein_coding	824.737	-0.395296	0.12747	0.000681257	0.00722745
ENSMUSG00000001247	Lsr	protein_coding	21.2447	-0.0135446	0.293169	0.931748	0.967966
ENSMUSG00000001248	Gramd1a	protein_coding	234.126	-0.167112	0.136362	0.175157	0.380862
ENSMUSG00000001249	Hpn	protein_coding	67.6032	-0.0316685	0.227875	0.848553	0.923745
ENSMUSG00000001260	Gabrg1	protein_coding	3.06746	-0.0174341	0.369157	0.865411	NA
ENSMUSG00000001270	Ckb	protein_coding	433.114	-0.626676	0.263857	0.000764302	0.00793379
ENSMUSG00000001280	Sp1	protein_coding	722.419	0.0585925	0.129241	0.619971	0.788659
ENSMUSG00000001281	Itgb7	protein_coding	23.7576	0.290453	0.325574	0.0910879	0.252866
ENSMUSG00000001285	Myg1	protein_coding	102.419	0.299493	0.171483	0.0395015	0.142068
ENSMUSG00000001288	Rarg	protein_coding	228.963	0.237069	0.175764	0.108653	0.281711
ENSMUSG00000001289	Pfdn5	protein_coding	1636.76	0.0278899	0.118785	0.800199	0.898976
ENSMUSG00000001300	Efnb2	protein_coding	81.0465	-0.157906	0.220493	0.339083	0.563565
ENSMUSG00000001305	Rrp15	protein_coding	144.888	-0.418432	0.228131	0.0143208	0.0697534
ENSMUSG00000001313	Rnd2	protein_coding	49.9775	0.208845	0.216971	0.204849	0.416921
ENSMUSG00000001323	Srr	protein_coding	191.465	-0.147553	0.17051	0.308548	0.533874
ENSMUSG00000001333	Sync	protein_coding	72.0199	-0.0948868	0.227988	0.568066	0.751797
ENSMUSG00000001334	Fndc5	protein_coding	1931.78	-0.106558	0.12755	0.361905	0.58477
ENSMUSG00000001348	Acp5	protein_coding	165.065	-2.80207	0.968233	NA	NA
ENSMUSG00000001349	Cnn1	protein_coding	47.414	-0.209579	0.244101	0.218476	0.435091
ENSMUSG00000001366	Fbxo9	protein_coding	653.628	0.0335795	0.109967	0.744798	0.86741
ENSMUSG00000001376	Vps50	protein_coding	183.106	0.331288	0.19606	0.035817	0.13351
ENSMUSG00000001380	Hars	protein_coding	206.949	0.0111146	0.158047	0.935664	0.96919
ENSMUSG00000001383	Zmat2	protein_coding	1180.41	-0.26141	0.0963381	0.00433168	0.0292971
ENSMUSG00000001403	Ube2c	protein_coding	33.5251	-0.815483	0.514631	0.000858929	0.00864056
ENSMUSG00000001415	Smg5	protein_coding	214.312	-0.228352	0.149523	0.0840822	0.239455
ENSMUSG00000001416	Cct3	protein_coding	1161.91	-0.178469	0.163784	0.205888	0.41792
ENSMUSG00000001418	Glmp	protein_coding	195.585	-0.239018	0.18421	0.115998	0.293842
ENSMUSG00000001419	Mef2d	protein_coding	2745.05	0.303965	0.129091	0.00984929	0.053749
ENSMUSG00000001420	Tmem79	protein_coding	5.49053	0.155315	0.355149	0.266632	0.48742
ENSMUSG00000001424	Snd1	protein_coding	396.228	0.308014	0.154093	0.0225523	0.0966923
ENSMUSG00000001435	Col18a1	protein_coding	168.506	-0.36881	0.208385	0.0238394	0.100205
ENSMUSG00000001436	Slc19a1	protein_coding	115.988	0.260808	0.242172	0.127825	0.31306
ENSMUSG00000001440	Kpnb1	protein_coding	592.631	0.308472	0.131683	0.00994438	0.0540414
ENSMUSG00000001441	Npepps	protein_coding	1445.85	0.166256	0.124502	0.146587	0.340223
ENSMUSG00000001444	Tbx21	protein_coding	27.6784	0.476114	0.37179	0.0136618	0.0676011
ENSMUSG00000001445	Mrpl10	protein_coding	447.832	0.114132	0.148063	0.384811	0.603638
ENSMUSG00000001467	Cyp51	protein_coding	106.168	-0.246836	0.231161	0.143783	0.336331
ENSMUSG00000001472	Tcf25	protein_coding	1933.58	0.18967	0.101428	0.0482152	0.163902
ENSMUSG00000001473	Tubb6	protein_coding	161.928	-0.674762	0.218312	7.03785e-05	0.00118888
ENSMUSG00000001482	Def8	protein_coding	345.767	0.31923	0.128975	0.00666021	0.0400872
ENSMUSG00000001493	Meox1	protein_coding	63.9209	-0.218083	0.217701	0.186336	0.395015
ENSMUSG00000001494	Sost	protein_coding	0.712898	-0.0576043	0.444003	0.282893	NA
ENSMUSG00000001497	Pax9	protein_coding	4.33717	0.0119066	0.344182	0.924196	0.963856
ENSMUSG00000001506	Col1a1	protein_coding	41033	-2.02962	0.721227	2.90213e-06	9.1169e-05
ENSMUSG00000001507	Itga3	protein_coding	55.6729	-0.121311	0.214809	0.45783	0.667715
ENSMUSG00000001508	Sgca	protein_coding	825.442	-0.0678904	0.118518	0.537032	0.728881
ENSMUSG00000001510	Dlx3	protein_coding	2.33714	-0.025703	0.433862	0.565888	NA
ENSMUSG00000001517	Foxm1	protein_coding	14.8432	-0.54675	0.543869	0.00698403	0.0416225
ENSMUSG00000001518	Itfg2	protein_coding	118.679	0.0774788	0.187961	0.613835	0.784352
ENSMUSG00000001520	Nrip2	protein_coding	25.7243	0.122518	0.280028	0.46002	0.669422
ENSMUSG00000001521	Tulp3	protein_coding	103.322	-0.031047	0.195156	0.84277	0.920735
ENSMUSG00000001524	Gtf2h4	protein_coding	172.714	-0.21729	0.155233	0.10976	0.283606
ENSMUSG00000001525	Tubb5	protein_coding	1673.38	-0.829949	0.186022	7.41624e-08	4.52075e-06
ENSMUSG00000001542	Ell2	protein_coding	287.772	0.0474212	0.177298	0.749395	0.870153
ENSMUSG00000001552	Jup	protein_coding	1103.8	-0.2914	0.120307	0.00873894	0.0492662
ENSMUSG00000001555	Fkbp10	protein_coding	104.245	-1.04711	0.35874	7.76277e-06	0.0002078
ENSMUSG00000001558	Klhl10	protein_coding	3.42269	0.0446299	0.363606	0.687727	0.835012
ENSMUSG00000001569	Nom1	protein_coding	282.972	0.369522	0.135801	0.00256071	0.0199035
ENSMUSG00000001576	Ergic1	protein_coding	689.68	-0.553265	0.141225	1.11579e-05	0.000277494
ENSMUSG00000001583	Tnk1	protein_coding	1.78126	-0.0688138	0.399176	0.435313	NA
ENSMUSG00000001588	Acap1	protein_coding	3.94955	0.142499	0.449214	0.131555	0.31914
ENSMUSG00000001604	Tcea3	protein_coding	3991.16	0.803054	0.119709	2.62573e-13	8.74736e-11
ENSMUSG00000001627	Ifrd1	protein_coding	1268.32	-0.0490638	0.161157	0.725169	0.856111
ENSMUSG00000001630	Stk38l	protein_coding	151.199	-0.0422292	0.193513	0.786452	0.89115
ENSMUSG00000001632	Brpf1	protein_coding	188.036	0.0827543	0.17796	0.578115	0.759002
ENSMUSG00000001642	Akr1b3	protein_coding	91.7034	-0.0274287	0.211638	0.865679	0.932808
ENSMUSG00000001655	Hoxc13	protein_coding	0.947561	-0.00270954	0.410182	0.965268	NA
ENSMUSG00000001656	Hoxc11	protein_coding	269.401	-0.0232262	0.17869	0.876247	0.938088
ENSMUSG00000001657	Hoxc8	protein_coding	112.795	0.226002	0.324763	0.166987	0.36995
ENSMUSG00000001661	Hoxc6	protein_coding	296.297	0.299677	0.214093	0.0688635	0.209184
ENSMUSG00000001663	Gstt1	protein_coding	154.783	0.403988	0.162122	0.00388293	0.0271995
ENSMUSG00000001665	Gstt3	protein_coding	114.996	0.0659058	0.168832	0.647108	0.806703
ENSMUSG00000001666	Ddt	protein_coding	397.473	-0.0466479	0.128251	0.691176	0.836877
ENSMUSG00000001672	Marveld3	protein_coding	0.319841	0.0121212	0.430895	0.778638	NA
ENSMUSG00000001674	Ddx18	protein_coding	249.02	0.33365	0.144874	0.00965268	0.0529796
ENSMUSG00000001687	Ubl3	protein_coding	1282.02	0.45313	0.149949	0.000601658	0.00656917
ENSMUSG00000001700	Gramd3	protein_coding	174.376	-0.0114592	0.166068	0.935869	0.969225
ENSMUSG00000001707	Eef1e1	protein_coding	124.544	-0.253921	0.226432	0.130316	0.317317
ENSMUSG00000001729	Akt1	protein_coding	1304.7	-0.507392	0.154219	0.000166505	0.00233491
ENSMUSG00000001739	Cldn15	protein_coding	47.8968	-0.0214543	0.22056	0.896173	0.948252
ENSMUSG00000001741	Il16	protein_coding	59.7387	0.0970691	0.242003	0.563311	0.747723
ENSMUSG00000001750	Tcirg1	protein_coding	65.5082	-0.158934	0.209832	0.327001	0.552042
ENSMUSG00000001751	Naglu	protein_coding	64.9144	0.130273	0.197455	0.40851	0.625256
ENSMUSG00000001755	Coasy	protein_coding	188.652	-0.209254	0.162102	0.135226	0.32442
ENSMUSG00000001761	Smo	protein_coding	60.7942	-0.0883183	0.236088	0.597606	0.773449
ENSMUSG00000001763	Tspan33	protein_coding	33.73	0.0693563	0.269541	0.676313	0.827128
ENSMUSG00000001767	Crnkl1	protein_coding	403.177	-0.333869	0.166537	0.0192339	0.0861289
ENSMUSG00000001768	Rin2	protein_coding	248.166	-0.237467	0.157834	0.0840975	0.239455
ENSMUSG00000001773	Folh1	protein_coding	0.772126	0.0334183	0.424758	0.545295	NA
ENSMUSG00000001774	Chordc1	protein_coding	845.922	0.285243	0.178084	0.0556197	0.180547
ENSMUSG00000001783	Rtcb	protein_coding	733.723	0.0103591	0.116954	0.92412	0.963856
ENSMUSG00000001785	Pwp1	protein_coding	369.203	0.292949	0.15766	0.0328801	0.12561
ENSMUSG00000001786	Fbxo7	protein_coding	218.369	0.162768	0.179524	0.276744	0.497988
ENSMUSG00000001794	Capns1	protein_coding	1917.99	-0.176152	0.0839181	0.0293635	0.11586
ENSMUSG00000001802	Lrp3	protein_coding	64.4854	0.155862	0.216406	0.342171	0.566528
ENSMUSG00000001827	Folr1	protein_coding	1.89066	0.0704554	0.39698	0.435526	NA
ENSMUSG00000001829	Clpb	protein_coding	444.157	0.445287	0.173495	0.00237916	0.0188999
ENSMUSG00000001833	Sept7	protein_coding	2137.78	-0.145726	0.0938152	0.103701	0.27398
ENSMUSG00000001844	Zdhhc4	protein_coding	486.488	-0.034475	0.13519	0.77838	0.886915
ENSMUSG00000001847	Rac1	protein_coding	3153.35	0.184237	0.109817	0.0735281	0.218843
ENSMUSG00000001855	Nup214	protein_coding	229.159	0.176166	0.124866	0.124869	0.308193
ENSMUSG00000001864	Aif1l	protein_coding	88.5097	-0.0298703	0.201135	0.850779	0.92483
ENSMUSG00000001865	Cpa3	protein_coding	100.289	-0.133939	0.225808	0.420163	0.636152
ENSMUSG00000001870	Ltbp1	protein_coding	266.872	-0.0120364	0.175796	0.935042	0.969139
ENSMUSG00000001891	Ugp2	protein_coding	4186.3	0.0677114	0.138628	0.587813	0.765841
ENSMUSG00000001909	Trmt1	protein_coding	352.096	0.377466	0.145617	0.00351708	0.0253355
ENSMUSG00000001910	Nacc1	protein_coding	191.484	0.694896	0.178246	3.26683e-06	0.000100208
ENSMUSG00000001911	Nfix	protein_coding	9013.55	0.290779	0.236598	0.0888251	0.248811
ENSMUSG00000001918	Slc1a5	protein_coding	542.882	-0.279161	0.179048	0.0619079	0.19431
ENSMUSG00000001924	Uba1	protein_coding	1946.06	0.237729	0.165294	0.093983	0.25742
ENSMUSG00000001930	Vwf	protein_coding	175.796	-0.00901664	0.191239	0.953586	0.978459
ENSMUSG00000001942	Siae	protein_coding	176.635	0.287983	0.185437	0.0593972	0.188787
ENSMUSG00000001943	Vsig2	protein_coding	41.7475	-0.0363259	0.277504	0.824459	0.912196
ENSMUSG00000001946	Esam	protein_coding	1068.61	-0.370351	0.120987	0.000895465	0.00893905
ENSMUSG00000001948	Spa17	protein_coding	88.9614	-0.16825	0.214341	0.30374	0.528108
ENSMUSG00000001962	Fam50a	protein_coding	194.498	0.267715	0.1474	0.0405779	0.144741
ENSMUSG00000001964	Emd	protein_coding	764.403	0.183825	0.115114	0.0864142	0.244329
ENSMUSG00000001983	Taco1	protein_coding	57.329	0.306436	0.31813	0.0794074	0.230967
ENSMUSG00000001985	Grik3	protein_coding	1.9985	0.0282498	0.393744	0.727655	NA
ENSMUSG00000001986	Gria3	protein_coding	70.2603	-0.167649	0.193267	0.282583	0.504455
ENSMUSG00000001995	Sipa1l2	protein_coding	140.685	-0.313758	0.227612	0.0634985	0.197831
ENSMUSG00000001998	Ap4e1	protein_coding	98.1179	0.559533	0.23144	0.00129821	0.0118226
ENSMUSG00000001999	Blvra	protein_coding	183.862	-0.0991352	0.162225	0.479466	0.686073
ENSMUSG00000002006	Pdzd4	protein_coding	16.5919	0.102192	0.296708	0.522767	0.718938
ENSMUSG00000002007	Srpk3	protein_coding	821.02	0.222893	0.180958	0.138437	0.329339
ENSMUSG00000002010	Idh3g	protein_coding	3054.21	-0.102655	0.135202	0.401954	0.619412
ENSMUSG00000002012	Pnck	protein_coding	251.68	0.343609	0.173958	0.019277	0.086214
ENSMUSG00000002014	Ssr4	protein_coding	1399.56	-0.254133	0.109989	0.013622	0.0674728
ENSMUSG00000002015	Bcap31	protein_coding	768.43	-0.152412	0.126984	0.190453	0.399103
ENSMUSG00000002017	Fam98a	protein_coding	203.619	-0.145986	0.175175	0.322	0.547363
ENSMUSG00000002020	Ltbp2	protein_coding	9.20034	-0.439744	0.454469	0.0171992	0.0793235
ENSMUSG00000002028	Kmt2a	protein_coding	857.368	0.566522	0.164635	6.04384e-05	0.00105326
ENSMUSG00000002031	Ift46	protein_coding	134.334	-0.240393	0.173912	0.101477	0.270047
ENSMUSG00000002032	Tmem25	protein_coding	149.775	-0.471966	0.204153	0.00359402	0.0257036
ENSMUSG00000002033	Cd3g	protein_coding	1.75941	0.0482253	0.409317	0.510433	NA
ENSMUSG00000002043	Trappc6a	protein_coding	56.8414	-0.456597	0.289058	0.0139644	0.0686244
ENSMUSG00000002052	Supt6	protein_coding	480.011	0.306847	0.138651	0.0138446	0.0683097
ENSMUSG00000002055	Spag5	protein_coding	55.4154	-0.458507	0.320104	0.015347	0.0734781
ENSMUSG00000002058	Unc119	protein_coding	101.605	-0.0637141	0.177223	0.667718	0.820808
ENSMUSG00000002059	Rab34	protein_coding	130.517	-0.379715	0.207669	0.0198348	0.0879399
ENSMUSG00000002064	Sdf2	protein_coding	742.455	0.0843056	0.125891	0.465978	0.674466
ENSMUSG00000002068	Ccne1	protein_coding	9.31306	-0.195096	0.379254	0.161481	0.362005
ENSMUSG00000002076	Hsf2bp	protein_coding	5.28875	-0.0748444	0.36043	0.529287	0.724041
ENSMUSG00000002083	Bbc3	protein_coding	78.1554	-0.150102	0.270979	0.373099	0.593375
ENSMUSG00000002100	Mybpc3	protein_coding	0.607979	-0.0432208	0.436699	0.392954	NA
ENSMUSG00000002102	Psmc3	protein_coding	3664.21	0.0348433	0.10163	0.717381	0.852563
ENSMUSG00000002103	Acp2	protein_coding	295.305	0.315751	0.132777	0.00875632	0.0493253
ENSMUSG00000002104	Rapsn	protein_coding	415.177	0.10434	0.151973	0.435751	0.648984
ENSMUSG00000002105	Slc39a13	protein_coding	235.454	-0.30879	0.169191	0.0322011	0.123867
ENSMUSG00000002107	Celf2	protein_coding	3818.74	0.573008	0.091658	4.94542e-11	9.32146e-09
ENSMUSG00000002108	Nr1h3	protein_coding	146.664	0.174125	0.192494	0.263454	0.484344
ENSMUSG00000002109	Ddb2	protein_coding	66.8341	-0.141427	0.227234	0.395695	0.613756
ENSMUSG00000002111	Spi1	protein_coding	43.5709	-0.41602	0.300542	0.0241709	0.100915
ENSMUSG00000002129	Sf3a1	protein_coding	259.891	-0.166612	0.144137	0.195334	0.404709
ENSMUSG00000002147	Stat6	protein_coding	157.76	-0.155977	0.147392	0.233267	0.451804
ENSMUSG00000002190	Clgn	protein_coding	0.614261	0.0643773	0.431313	0.320084	NA
ENSMUSG00000002204	Napsa	protein_coding	18.2532	-0.131298	0.357737	0.32386	0.549191
ENSMUSG00000002205	Vrk3	protein_coding	237.315	0.160851	0.148208	0.220868	0.438227
ENSMUSG00000002210	Smg9	protein_coding	88.2409	0.445016	0.199075	0.00531788	0.033978
ENSMUSG00000002221	Paxip1	protein_coding	106.13	-0.416862	0.223502	0.0137916	0.0681494
ENSMUSG00000002222	Rmnd5a	protein_coding	1074.59	0.394435	0.147557	0.00252726	0.0197292
ENSMUSG00000002227	Mov10	protein_coding	16.8435	-0.120366	0.312166	0.43752	0.650626
ENSMUSG00000002228	Ppm1j	protein_coding	303.307	0.265687	0.161286	0.0569343	0.183307
ENSMUSG00000002233	Rhoc	protein_coding	917.806	-0.376944	0.135401	0.00204048	0.0168569
ENSMUSG00000002249	Tead3	protein_coding	61.2572	-0.195974	0.252863	0.250937	0.471433
ENSMUSG00000002250	Ppard	protein_coding	243.619	0.287756	0.188274	0.0618885	0.194292
ENSMUSG00000002257	Def6	protein_coding	21.7304	-0.391056	0.342722	0.0325467	0.124728
ENSMUSG00000002265	Peg3	protein_coding	533.664	-0.54726	0.36096	0.0062528	0.038262
ENSMUSG00000002266	Zim1	protein_coding	76.4663	-1.16921	0.42449	9.04468e-06	0.000234295
ENSMUSG00000002274	Metrn	protein_coding	228.393	-0.289559	0.138667	0.0202442	0.0892523
ENSMUSG00000002279	Lmf1	protein_coding	80.8805	-0.155975	0.204443	0.330605	0.555206
ENSMUSG00000002280	Narfl	protein_coding	206.177	-0.150303	0.152071	0.26169	0.482651
ENSMUSG00000002289	Angptl4	protein_coding	63.8701	-0.197611	0.262751	0.247722	0.468381
ENSMUSG00000002297	Dbf4	protein_coding	22.1148	-0.291089	0.378455	0.0733147	0.218525
ENSMUSG00000002307	Daxx	protein_coding	343.478	0.258608	0.139402	0.0389979	0.141072
ENSMUSG00000002308	Cd320	protein_coding	157.74	0.250867	0.224453	0.133712	0.322409
ENSMUSG00000002319	Ipo4	protein_coding	294.086	0.328115	0.153518	0.0148098	0.071479
ENSMUSG00000002320	Tm9sf1	protein_coding	10.7994	0.178696	0.337635	0.239963	0.459309
ENSMUSG00000002324	Rec8	protein_coding	0.505499	-0.011021	0.417752	0.842598	NA
ENSMUSG00000002325	Irf9	protein_coding	255.54	-0.138082	0.162939	0.326058	0.551646
ENSMUSG00000002326	Gmpr2	protein_coding	37.7804	-0.34704	0.290186	0.0528719	0.174675
ENSMUSG00000002329	Mdp1	protein_coding	405.137	-0.0178135	0.145296	0.890605	0.945732
ENSMUSG00000002332	Dhrs1	protein_coding	889.74	-0.0322996	0.122096	0.774548	0.885294
ENSMUSG00000002341	Ncan	protein_coding	1.96524	0.0169039	0.386786	0.844158	NA
ENSMUSG00000002342	Tmem161a	protein_coding	749.739	-0.0589376	0.110848	0.570431	0.753469
ENSMUSG00000002343	Armc6	protein_coding	46.8499	0.0479489	0.208648	0.766272	0.880332
ENSMUSG00000002345	Borcs8	protein_coding	57.3744	-0.491822	0.249837	0.00594843	0.036872
ENSMUSG00000002346	Slc25a42	protein_coding	257.754	0.1282	0.218291	0.435426	0.648809
ENSMUSG00000002365	Snx9	protein_coding	136.862	0.120802	0.176376	0.414417	0.630472
ENSMUSG00000002372	Ranbp3	protein_coding	409.264	-0.113935	0.143582	0.374616	0.594639
ENSMUSG00000002379	Ndufa11	protein_coding	3425.71	-0.209352	0.154927	0.122841	0.305397
ENSMUSG00000002393	Nr2f6	protein_coding	167.736	-0.0961806	0.146917	0.461377	0.670647
ENSMUSG00000002395	Use1	protein_coding	1219.59	-0.182026	0.140341	0.148684	0.343698
ENSMUSG00000002396	Ocel1	protein_coding	51.9272	-0.231045	0.271556	0.17987	0.387543
ENSMUSG00000002409	Dyrk1b	protein_coding	221.117	-0.131639	0.166448	0.356045	0.580717
ENSMUSG00000002413	Braf	protein_coding	160.749	0.37267	0.164757	0.00846192	0.0482744
ENSMUSG00000002416	Ndufb2	protein_coding	4569.24	-0.625035	0.234851	0.000386929	0.0045243
ENSMUSG00000002428	Hltf	protein_coding	83.9466	-0.315107	0.217956	0.0579304	0.185566
ENSMUSG00000002455	Prpf6	protein_coding	591.162	0.342991	0.117759	0.00165965	0.0143048
ENSMUSG00000002458	Rgs19	protein_coding	20.0882	-0.125178	0.290878	0.443153	0.655072
ENSMUSG00000002459	Rgs20	protein_coding	0.454467	0.00861073	0.423638	0.861737	NA
ENSMUSG00000002475	Abhd3	protein_coding	7.96123	-0.208886	0.351026	0.17147	0.375811
ENSMUSG00000002477	Snrpd1	protein_coding	433.181	-0.442264	0.116657	4.20557e-05	0.000789578
ENSMUSG00000002486	Tchp	protein_coding	68.1739	0.184821	0.25374	0.278101	0.499599
ENSMUSG00000002489	Tiam1	protein_coding	305.186	0.716283	0.171682	8.52591e-07	3.34613e-05
ENSMUSG00000002496	Tsc2	protein_coding	221.022	0.315157	0.137904	0.0111179	0.0582531
ENSMUSG00000002500	Rpl3l	protein_coding	7764.6	0.373588	0.143819	0.00354637	0.0254773
ENSMUSG00000002504	Slc9a3r2	protein_coding	553.491	-0.240366	0.126158	0.0377306	0.138092
ENSMUSG00000002524	Puf60	protein_coding	889.152	-0.0752912	0.113032	0.475963	0.682969
ENSMUSG00000002546	Golga2	protein_coding	1443.26	0.321697	0.0856613	9.24832e-05	0.0014936
ENSMUSG00000002550	Uck1	protein_coding	172.852	-0.180844	0.172055	0.214709	0.429989
ENSMUSG00000002565	Scin	protein_coding	15.4823	-0.00418194	0.285629	0.979276	0.989676
ENSMUSG00000002578	Ikzf4	protein_coding	34.757	-0.359919	0.302925	0.046101	0.158521
ENSMUSG00000002580	Mien1	protein_coding	681.635	-0.479532	0.125813	3.01313e-05	0.000606732
ENSMUSG00000002588	Pon1	protein_coding	47.275	-0.619933	0.359212	0.00264719	0.0203799
ENSMUSG00000002602	Axl	protein_coding	828.744	-0.252749	0.11836	0.0211992	0.0921354
ENSMUSG00000002603	Tgfb1	protein_coding	35.967	0.00993755	0.269285	0.952096	0.978084
ENSMUSG00000002608	Ccdc97	protein_coding	593.475	0.103284	0.109566	0.315083	0.539965
ENSMUSG00000002617	Zfp40	protein_coding	19.0801	0.0641443	0.274651	0.697449	0.84099
ENSMUSG00000002625	Akap8l	protein_coding	236.886	-0.0809247	0.182693	0.592304	0.769244
ENSMUSG00000002633	Shh	protein_coding	0.130394	-0.015073	0.43197	0.725024	NA
ENSMUSG00000002635	Pdcd2l	protein_coding	332.642	0.19202	0.156251	0.159583	0.359268
ENSMUSG00000002658	Gtf2f1	protein_coding	164.498	0.0755373	0.167974	0.598591	0.774389
ENSMUSG00000002660	Clpp	protein_coding	370.536	0.279263	0.170197	0.0536837	0.176381
ENSMUSG00000002661	Alkbh7	protein_coding	265.152	-0.10008	0.167291	0.484349	0.690104
ENSMUSG00000002668	Dennd1c	protein_coding	21.6677	0.146056	0.315284	0.350459	0.575401
ENSMUSG00000002679	Med6	protein_coding	111.387	-0.28277	0.161265	0.0427007	0.150398
ENSMUSG00000002688	Prkd1	protein_coding	44.5472	-0.0999222	0.238557	0.551298	0.739705
ENSMUSG00000002699	Lcp2	protein_coding	22.5487	-0.0433692	0.29719	0.782328	0.888815
ENSMUSG00000002718	Cse1l	protein_coding	770.142	0.193056	0.156236	0.157313	0.356285
ENSMUSG00000002728	Naa20	protein_coding	196.807	-0.362194	0.180686	0.0160727	0.0759121
ENSMUSG00000002731	Prkra	protein_coding	92.6889	-0.253774	0.193842	0.105015	0.276078
ENSMUSG00000002732	Fkbp7	protein_coding	210.448	-1.10952	0.214999	2.5039e-10	3.85682e-08
ENSMUSG00000002733	Plekha3	protein_coding	183.356	-0.0680659	0.153964	0.614525	0.784798
ENSMUSG00000002741	Ykt6	protein_coding	741.243	0.0718878	0.103931	0.464042	0.672882
ENSMUSG00000002748	Baz1b	protein_coding	951.91	0.448365	0.112261	1.77703e-05	0.000399622
ENSMUSG00000002763	Pex6	protein_coding	85.1352	-0.112684	0.177914	0.448867	0.660218
ENSMUSG00000002767	Mrpl2	protein_coding	1442.65	-0.199096	0.114849	0.0627419	0.196197
ENSMUSG00000002768	Mea1	protein_coding	164.348	-0.00405366	0.160054	0.976719	0.988938
ENSMUSG00000002769	Gnmt	protein_coding	20.5818	-0.513295	0.353913	0.00895054	0.0502416
ENSMUSG00000002771	Grin2d	protein_coding	4.28516	-0.0964196	0.353437	0.452126	0.662579
ENSMUSG00000002778	Kdelr1	protein_coding	2399.1	-0.190666	0.128251	0.104123	0.274689
ENSMUSG00000002781	Tmem143	protein_coding	311.421	-0.118328	0.142376	0.353373	0.578323
ENSMUSG00000002797	Ggct	protein_coding	118.139	0.119295	0.211463	0.462657	0.671488
ENSMUSG00000002799	Jag2	protein_coding	228.891	0.0814777	0.161872	0.560526	0.746031
ENSMUSG00000002803	Btbd6	protein_coding	158.538	0.231244	0.186783	0.1314	0.318872
ENSMUSG00000002804	Nudt14	protein_coding	123.505	-0.10936	0.184175	0.471406	0.678614
ENSMUSG00000002808	Epdr1	protein_coding	1562.16	0.272943	0.13266	0.0234437	0.0990362
ENSMUSG00000002812	Flii	protein_coding	841.149	0.126589	0.0996857	0.180797	0.388686
ENSMUSG00000002814	Top3a	protein_coding	15.5142	0.0765817	0.300522	0.625466	0.791431
ENSMUSG00000002820	Atg4d	protein_coding	295.081	0.597258	0.22965	0.000587159	0.00645019
ENSMUSG00000002825	Qtrt1	protein_coding	169.593	0.272782	0.175903	0.065071	0.200806
ENSMUSG00000002831	Plin4	protein_coding	3825.48	-0.2985	0.180356	0.0469172	0.160556
ENSMUSG00000002833	Hdgfl2	protein_coding	510.253	0.329502	0.133075	0.0063082	0.0385187
ENSMUSG00000002835	Chaf1a	protein_coding	17.7245	-0.0595662	0.290334	0.710117	0.847561
ENSMUSG00000002844	Adprh	protein_coding	725.171	-0.274497	0.122169	0.0147736	0.0713527
ENSMUSG00000002845	Tmem39a	protein_coding	93.7956	-0.332434	0.217459	0.0454844	0.157138
ENSMUSG00000002846	Timmdc1	protein_coding	209.916	0.0816081	0.188155	0.595289	0.771581
ENSMUSG00000002847	Pla1a	protein_coding	187.108	0.0435955	0.186861	0.775723	0.886091
ENSMUSG00000002870	Mcm2	protein_coding	111.237	0.154573	0.204857	0.335388	0.55937
ENSMUSG00000002871	Tpra1	protein_coding	451.501	-0.133452	0.123521	0.240953	0.460466
ENSMUSG00000002881	Nab1	protein_coding	294.325	-0.0238592	0.140411	0.850025	0.924572
ENSMUSG00000002885	Adgre5	protein_coding	420.342	0.183269	0.158615	0.184138	0.392292
ENSMUSG00000002897	Il17ra	protein_coding	47.2265	0.27203	0.275201	0.11879	0.298591
ENSMUSG00000002900	Lamb1	protein_coding	983.874	-0.51957	0.15749	0.000146538	0.0021268
ENSMUSG00000002908	Kcnn1	protein_coding	108.574	0.584531	0.258168	0.0014397	0.0127701
ENSMUSG00000002910	Arrdc2	protein_coding	596.764	-1.66431	0.415597	7.33135e-08	4.4881e-06
ENSMUSG00000002944	Cd36	protein_coding	1834.06	-0.285009	0.133194	0.0183182	0.0831194
ENSMUSG00000002948	Map2k7	protein_coding	1009.32	-0.104926	0.140568	0.405962	0.622946
ENSMUSG00000002949	Timm44	protein_coding	861.746	-0.229635	0.105016	0.0203208	0.0894852
ENSMUSG00000002957	Ap2a2	protein_coding	404.88	0.248198	0.107693	0.0141338	0.0691113
ENSMUSG00000002963	Pnkp	protein_coding	150.576	-0.0913212	0.162203	0.514738	0.712931
ENSMUSG00000002968	Med25	protein_coding	587.276	0.206336	0.1374	0.0959725	0.260577
ENSMUSG00000002980	Bcam	protein_coding	233.133	-0.192209	0.171197	0.185863	0.394326
ENSMUSG00000002981	Clptm1	protein_coding	412.521	0.0659877	0.145065	0.609951	0.781603
ENSMUSG00000002983	Relb	protein_coding	124.551	0.246234	0.189987	0.111701	0.286965
ENSMUSG00000002984	Tomm40	protein_coding	162.074	0.0879983	0.169369	0.541882	0.732308
ENSMUSG00000002985	Apoe	protein_coding	2606.42	-0.473	0.135012	0.000101793	0.0016071
ENSMUSG00000002992	Apoc2	protein_coding	0.130403	-0.0150736	0.43197	0.725014	NA
ENSMUSG00000002996	Hbp1	protein_coding	1156.39	-0.00994593	0.104677	0.919825	0.961999
ENSMUSG00000002997	Prkar2b	protein_coding	194.984	-0.335196	0.218762	0.0443146	0.154267
ENSMUSG00000003031	Cdkn1b	protein_coding	1294.76	-0.387426	0.179858	0.00981986	0.0536907
ENSMUSG00000003032	Klf4	protein_coding	707.498	0.303196	0.194093	0.0532248	0.175517
ENSMUSG00000003033	Ap1m1	protein_coding	278.701	-0.316465	0.148147	0.015822	0.0750682
ENSMUSG00000003037	Rab8a	protein_coding	514.691	-0.503956	0.199326	0.00163702	0.0141267
ENSMUSG00000003038	Hmgn2	protein_coding	30.2237	-1.20972	0.546105	4.25965e-05	0.000796357
ENSMUSG00000003039	Fam32a	protein_coding	356.734	-0.109087	0.14111	0.388998	0.607345
ENSMUSG00000003051	Elf3	protein_coding	0.843848	-0.0854429	0.437272	0.235721	NA
ENSMUSG00000003062	Stard3nl	protein_coding	61.8697	-0.181469	0.229992	0.278821	0.500264
ENSMUSG00000003068	Stk11	protein_coding	1615.68	0.382408	0.104637	0.000102153	0.00160984
ENSMUSG00000003070	Efna2	protein_coding	30.3451	-0.189732	0.270987	0.265193	0.485915
ENSMUSG00000003072	Atp5d	protein_coding	4503.59	-0.389306	0.0916768	8.53174e-06	0.000223557
ENSMUSG00000003099	Ppp5c	protein_coding	845.011	0.314197	0.173124	0.0318276	0.122694
ENSMUSG00000003119	Cdk12	protein_coding	213.173	0.236272	0.176398	0.110651	0.28529
ENSMUSG00000003123	Lipe	protein_coding	998.904	-0.406433	0.137855	0.0010364	0.0100586
ENSMUSG00000003131	Pafah1b2	protein_coding	283.057	-0.284699	0.133477	0.0186456	0.0842049
ENSMUSG00000003134	Tbc1d8	protein_coding	116.672	0.171039	0.17606	0.247448	0.468255
ENSMUSG00000003135	Cnot11	protein_coding	196.636	0.112051	0.161264	0.422225	0.637685
ENSMUSG00000003153	Slc2a3	protein_coding	49.9587	0.226481	0.309571	0.175492	0.38136
ENSMUSG00000003154	Foxj2	protein_coding	656.834	0.115059	0.141853	0.365488	0.587018
ENSMUSG00000003161	Sri	protein_coding	468.299	-0.399432	0.137847	0.00126561	0.0116741
ENSMUSG00000003166	Dgcr2	protein_coding	320.206	-0.13628	0.117827	0.212859	0.427358
ENSMUSG00000003184	Irf3	protein_coding	219.027	0.0971729	0.192537	0.532152	0.726076
ENSMUSG00000003190	Bcl2l12	protein_coding	63.512	0.0315757	0.243175	0.850412	0.924711
ENSMUSG00000003198	Zfp959	protein_coding	31.9335	-0.112694	0.242406	0.50288	0.70472
ENSMUSG00000003199	Mpnd	protein_coding	349.757	-0.160903	0.135682	0.190016	0.398799
ENSMUSG00000003200	Sh3gl1	protein_coding	427.541	0.180779	0.268564	0.287736	0.510759
ENSMUSG00000003206	Ebi3	protein_coding	13.7788	-0.0540593	0.298029	0.730533	0.859609
ENSMUSG00000003208	Ccdc94	protein_coding	35.8423	-0.0672781	0.250008	0.688526	0.8352
ENSMUSG00000003226	Ranbp2	protein_coding	327.838	0.188849	0.149332	0.15285	0.349661
ENSMUSG00000003227	Edar	protein_coding	1.49361	-0.111527	0.456905	0.146374	NA
ENSMUSG00000003228	Grk5	protein_coding	108.37	-0.239142	0.228596	0.154951	0.352609
ENSMUSG00000003233	Dvl3	protein_coding	273.482	0.0640441	0.176335	0.665142	0.818838
ENSMUSG00000003234	Abcf3	protein_coding	219.646	-0.0328133	0.165059	0.81705	0.908903
ENSMUSG00000003235	Eif2b5	protein_coding	482.189	0.217076	0.159974	0.117823	0.297087
ENSMUSG00000003269	Cyth2	protein_coding	289.77	-0.163273	0.119184	0.139283	0.330725
ENSMUSG00000003273	Car11	protein_coding	69.2233	0.12534	0.235922	0.454911	0.664823
ENSMUSG00000003279	Dlgap1	protein_coding	9.53351	0.0195456	0.31061	0.895981	0.948181
ENSMUSG00000003282	Plag1	protein_coding	2.50735	0.0138157	0.383602	0.876317	NA
ENSMUSG00000003283	Hck	protein_coding	14.5653	-0.0518195	0.312098	0.729393	0.858772
ENSMUSG00000003299	Mrpl4	protein_coding	788.776	-0.493743	0.102536	3.09586e-07	1.43521e-05
ENSMUSG00000003308	Keap1	protein_coding	1506.79	-0.0030668	0.10452	0.975208	0.988613
ENSMUSG00000003309	Ap1m2	protein_coding	0.293917	0	0.429932	1	NA
ENSMUSG00000003316	Glg1	protein_coding	1357.55	0.0629172	0.146451	0.629141	0.793994
ENSMUSG00000003341	Atp8b3	protein_coding	0.501968	0.0159482	0.42839	0.730595	NA
ENSMUSG00000003344	Btbd2	protein_coding	389.317	-0.0655095	0.168022	0.648059	0.807467
ENSMUSG00000003345	Csnk1g2	protein_coding	767.02	0.146994	0.125424	0.202125	0.414108
ENSMUSG00000003346	Abhd17a	protein_coding	486.455	-0.00288448	0.125088	0.979998	0.990089
ENSMUSG00000003348	Mob3a	protein_coding	26.0952	0.0525344	0.25157	0.754008	0.872369
ENSMUSG00000003352	Cacnb3	protein_coding	32.1392	-0.532446	0.397492	0.00798462	0.0461208
ENSMUSG00000003354	Ccdc65	protein_coding	1.13925	-0.0313519	0.406588	0.655325	NA
ENSMUSG00000003355	Fkbp11	protein_coding	32.7664	-0.732677	0.467584	0.00143667	0.0127511
ENSMUSG00000003360	Ddx23	protein_coding	142.058	0.133032	0.174391	0.365438	0.587004
ENSMUSG00000003363	Pld3	protein_coding	116.709	-0.437508	0.217983	0.00900788	0.0504054
ENSMUSG00000003378	Grik5	protein_coding	14.2079	-0.0238694	0.310865	0.873102	0.936167
ENSMUSG00000003379	Cd79a	protein_coding	1.68445	-0.0319276	0.43848	0.467873	NA
ENSMUSG00000003380	Rabac1	protein_coding	2694.89	-0.16093	0.106491	0.108435	0.281401
ENSMUSG00000003382	Etv3	protein_coding	90.8358	0.282113	0.206923	0.0816176	0.234882
ENSMUSG00000003402	Prkcsh	protein_coding	216.754	-0.00280784	0.1621	0.984012	0.992814
ENSMUSG00000003410	Elavl3	protein_coding	0.852764	0.093824	0.44177	0.205555	NA
ENSMUSG00000003411	Rab3b	protein_coding	2.48231	0.0280106	0.364685	0.795276	NA
ENSMUSG00000003418	St8sia6	protein_coding	22.3159	0.0337619	0.277977	0.836508	0.917163
ENSMUSG00000003420	Fcgrt	protein_coding	863.354	-0.370396	0.104749	0.000170574	0.00237842
ENSMUSG00000003421	Nosip	protein_coding	282.062	-0.0797653	0.161438	0.568084	0.751797
ENSMUSG00000003423	Pih1d1	protein_coding	270.547	-0.0294298	0.159322	0.831681	0.915055
ENSMUSG00000003429	Rps11	protein_coding	983.797	-0.497685	0.226039	0.0036454	0.0259544
ENSMUSG00000003435	Supt5	protein_coding	596.106	0.332253	0.134616	0.00635204	0.0386875
ENSMUSG00000003437	Paf1	protein_coding	273.847	-0.0882922	0.134166	0.46831	0.676498
ENSMUSG00000003438	Timm50	protein_coding	319.045	-0.207353	0.14073	0.100589	0.268422
ENSMUSG00000003444	Med29	protein_coding	97.198	0.0802862	0.198911	0.611454	0.78286
ENSMUSG00000003452	Bicd1	protein_coding	30.3706	0.0760568	0.25385	0.650507	0.809039
ENSMUSG00000003458	Ncstn	protein_coding	123.933	-0.47018	0.206951	0.00398782	0.0276503
ENSMUSG00000003464	Pex19	protein_coding	910.908	0.0512329	0.126076	0.658159	0.813893
ENSMUSG00000003469	Phyhip	protein_coding	7.41559	-0.153008	0.398946	0.1965	0.405892
ENSMUSG00000003476	Crhr2	protein_coding	141.29	0.327132	0.17083	0.0241533	0.100879
ENSMUSG00000003477	Inmt	protein_coding	362.741	0.368644	0.321613	0.0417753	0.147907
ENSMUSG00000003484	Cyp4f18	protein_coding	15.7355	0.0348014	0.285051	0.829376	0.914539
ENSMUSG00000003500	Impdh1	protein_coding	166.224	-0.283408	0.182743	0.0612463	0.192867
ENSMUSG00000003518	Dusp3	protein_coding	1382.93	0.317865	0.1184	0.00372915	0.0264064
ENSMUSG00000003526	Prodh	protein_coding	57.8715	-0.219323	0.250458	0.200213	0.411603
ENSMUSG00000003527	Dgcr14	protein_coding	47.4798	0.214227	0.252079	0.210807	0.424429
ENSMUSG00000003528	Slc25a1	protein_coding	100.291	-0.476618	0.256965	0.00820995	0.0470242
ENSMUSG00000003531	Dgcr6	protein_coding	234.563	0.052258	0.150241	0.693889	0.838886
ENSMUSG00000003534	Ddr1	protein_coding	433.301	-0.190005	0.163287	0.177162	0.38336
ENSMUSG00000003541	Ier3	protein_coding	234.804	0.342884	0.186374	0.0253299	0.104178
ENSMUSG00000003545	Fosb	protein_coding	12.4148	0.274682	0.371343	0.0872146	0.245886
ENSMUSG00000003546	Klc4	protein_coding	253.11	-0.12833	0.127856	0.273067	0.494461
ENSMUSG00000003549	Ercc1	protein_coding	227.051	-0.177519	0.156022	0.193078	0.402023
ENSMUSG00000003559	As3mt	protein_coding	230.464	-0.0845016	0.179546	0.572161	0.754339
ENSMUSG00000003573	Homer3	protein_coding	64.9486	0.047638	0.210372	0.768468	0.881439
ENSMUSG00000003575	Crtc1	protein_coding	132.128	0.404169	0.180695	0.00724121	0.0428107
ENSMUSG00000003581	Rnf215	protein_coding	112.616	0.125127	0.195233	0.424623	0.639479
ENSMUSG00000003585	Sec14l2	protein_coding	7.17502	-1.17239	1.21054	0.000458818	0.00524547
ENSMUSG00000003604	Aven	protein_coding	160.081	-0.196738	0.166974	0.168672	0.371957
ENSMUSG00000003617	Cp	protein_coding	242.692	-0.0534828	0.141005	0.672661	0.824565
ENSMUSG00000003623	Crot	protein_coding	233.415	-0.100706	0.167721	0.48236	0.688286
ENSMUSG00000003644	Rps6ka1	protein_coding	93.5923	0.159756	0.237484	0.342963	0.56738
ENSMUSG00000003660	Snrnp200	protein_coding	551.367	0.461212	0.182045	0.00229491	0.0184068
ENSMUSG00000003662	Ciao1	protein_coding	341.199	0.110004	0.152002	0.411305	0.627604
ENSMUSG00000003665	Has1	protein_coding	8.232	0.113384	0.338001	0.420951	0.636967
ENSMUSG00000003680	Taf6l	protein_coding	313.402	-0.450355	0.184991	0.0032046	0.023602
ENSMUSG00000003721	Insig2	protein_coding	337.536	0.169197	0.142317	0.184215	0.392297
ENSMUSG00000003731	Kpna6	protein_coding	307.47	0.276349	0.152736	0.039492	0.142068
ENSMUSG00000003746	Man1a	protein_coding	155.161	-0.422258	0.17462	0.00412193	0.0282664
ENSMUSG00000003752	Itpkc	protein_coding	23.2269	0.0903864	0.259284	0.590198	0.767831
ENSMUSG00000003762	Coq8b	protein_coding	48.3629	-0.0702021	0.20975	0.664177	0.818188
ENSMUSG00000003778	Brd8	protein_coding	306.751	0.226588	0.157604	0.0989744	0.265832
ENSMUSG00000003779	Kif20a	protein_coding	7.63268	-0.201797	0.421249	0.111837	0.287264
ENSMUSG00000003808	Farsa	protein_coding	723.697	-0.0130351	0.130569	0.912882	0.957954
ENSMUSG00000003809	Gcdh	protein_coding	133.026	0.253792	0.207204	0.116991	0.29552
ENSMUSG00000003810	Mast2	protein_coding	393.519	0.0172464	0.173445	0.90626	0.95387
ENSMUSG00000003812	Dnase2a	protein_coding	61.2025	0.153613	0.219283	0.351369	0.576458
ENSMUSG00000003813	Rad23a	protein_coding	995.15	0.0631635	0.138378	0.612638	0.783856
ENSMUSG00000003814	Calr	protein_coding	1828.14	-0.228023	0.116552	0.0352421	0.13202
ENSMUSG00000003824	Syce2	protein_coding	11.9746	-0.400014	0.468138	0.0220454	0.0951206
ENSMUSG00000003847	Nfat5	protein_coding	369.921	0.267479	0.170679	0.0651091	0.200843
ENSMUSG00000003848	Nob1	protein_coding	234.439	-0.67249	0.157743	8.88361e-07	3.44872e-05
ENSMUSG00000003849	Nqo1	protein_coding	226.425	0.546088	0.190649	0.000459413	0.00524808
ENSMUSG00000003863	Ppfia3	protein_coding	0.711406	-0.0300326	0.410404	0.651541	NA
ENSMUSG00000003865	Gys1	protein_coding	2922.18	0.534063	0.162442	0.000135222	0.00200523
ENSMUSG00000003868	Ruvbl2	protein_coding	129.723	0.00857849	0.194241	0.956188	0.979889
ENSMUSG00000003872	Lin7b	protein_coding	3.35464	-0.147998	0.388192	0.224214	0.441222
ENSMUSG00000003873	Bax	protein_coding	48.9412	-0.199624	0.212363	0.221384	0.43897
ENSMUSG00000003882	Il7r	protein_coding	11.9777	-0.089274	0.390307	0.378183	0.597986
ENSMUSG00000003923	Tfam	protein_coding	432.955	-0.00770092	0.134821	0.949767	0.977033
ENSMUSG00000003929	Zfp81	protein_coding	70.9825	0.181736	0.191761	0.242258	0.462034
ENSMUSG00000003934	Efnb3	protein_coding	20.2963	0.11057	0.254984	0.511629	0.711313
ENSMUSG00000003948	Mmd	protein_coding	265.938	-0.23454	0.17942	0.117111	0.295772
ENSMUSG00000003949	Hlf	protein_coding	293.133	1.29017	0.312978	3.51544e-08	2.37541e-06
ENSMUSG00000003955	Fam162a	protein_coding	1250.76	0.0715823	0.140068	0.569745	0.752915
ENSMUSG00000003970	Rpl8	protein_coding	3741.72	0.0987358	0.139093	0.430471	0.644693
ENSMUSG00000003974	Grm3	protein_coding	0.0603293	0	0.429932	1	NA
ENSMUSG00000003992	Ssbp2	protein_coding	186.545	0.257411	0.191226	0.0976359	0.263644
ENSMUSG00000004018	Fancl	protein_coding	48.2311	0.10781	0.224762	0.515276	0.71331
ENSMUSG00000004031	Brinp2	protein_coding	7.223	0.165538	0.352546	0.247812	0.46841
ENSMUSG00000004032	Gstm5	protein_coding	1204.56	-0.254835	0.137365	0.0396326	0.142397
ENSMUSG00000004035	Gstm7	protein_coding	44.0432	-0.0891449	0.252367	0.595944	0.772221
ENSMUSG00000004038	Gstm3	protein_coding	0.200876	-0.00801495	0.430507	0.851267	NA
ENSMUSG00000004040	Stat3	protein_coding	1215.47	-0.101171	0.109729	0.325717	0.551199
ENSMUSG00000004043	Stat5a	protein_coding	174.803	-0.129175	0.16977	0.371334	0.591961
ENSMUSG00000004044	Cavin1	protein_coding	5842.11	-0.105034	0.12711	0.367462	0.588822
ENSMUSG00000004054	Map3k11	protein_coding	73.0274	-0.138754	0.211382	0.393201	0.611582
ENSMUSG00000004056	Akt2	protein_coding	1713.63	0.0159804	0.112214	0.879014	0.939762
ENSMUSG00000004069	Dnaja3	protein_coding	554.65	-0.0268515	0.136116	0.827415	0.913505
ENSMUSG00000004070	Hmox2	protein_coding	934.463	0.124502	0.142468	0.329045	0.553821
ENSMUSG00000004071	Cdip1	protein_coding	1140.05	0.267625	0.0866737	0.00130264	0.0118403
ENSMUSG00000004085	Map3k20	protein_coding	5336.12	0.402192	0.11834	0.000236026	0.00308064
ENSMUSG00000004096	Cwc15	protein_coding	1793.57	0.178238	0.155113	0.189427	0.398067
ENSMUSG00000004098	Col5a3	protein_coding	874.096	-0.544181	0.240216	0.00209143	0.017159
ENSMUSG00000004099	Dnmt1	protein_coding	131.189	0.0777562	0.186757	0.611313	0.782859
ENSMUSG00000004100	Ppan	protein_coding	70.4903	0.146383	0.202276	0.35874	0.582251
ENSMUSG00000004105	Angptl2	protein_coding	508.485	-0.186775	0.17512	0.205114	0.417059
ENSMUSG00000004110	Cacna1e	protein_coding	3.18856	0.0303255	0.370731	0.76775	NA
ENSMUSG00000004113	Cacna1b	protein_coding	1.11981	0.0350958	0.416092	0.578291	NA
ENSMUSG00000004127	Trmt10a	protein_coding	64.9546	0.317161	0.230707	0.0620476	0.19462
ENSMUSG00000004151	Etv1	protein_coding	85.677	-0.160226	0.189812	0.29972	0.523597
ENSMUSG00000004187	Kifc2	protein_coding	42.342	0.161727	0.288743	0.330277	0.555091
ENSMUSG00000004207	Psap	protein_coding	5369.87	0.028987	0.234813	0.86202	0.930851
ENSMUSG00000004221	Ikbkg	protein_coding	142.923	0.0654788	0.171643	0.652698	0.810638
ENSMUSG00000004231	Pax2	protein_coding	0.0673008	0	0.429932	1	NA
ENSMUSG00000004233	Wars2	protein_coding	44.5708	0.131748	0.217222	0.42212	0.637685
ENSMUSG00000004263	Atn1	protein_coding	294.979	0.312829	0.207178	0.0539594	0.177043
ENSMUSG00000004264	Phb2	protein_coding	2045.76	-0.317131	0.0932024	0.000359107	0.004294
ENSMUSG00000004266	Ptpn6	protein_coding	43.1102	0.0233113	0.278158	0.886579	0.943581
ENSMUSG00000004267	Eno2	protein_coding	11.5752	0.0799875	0.309308	0.601104	0.775734
ENSMUSG00000004268	Emg1	protein_coding	939.322	-0.0766087	0.147891	0.559375	0.745497
ENSMUSG00000004270	Lpcat3	protein_coding	317.091	0.213529	0.18977	0.167276	0.370356
ENSMUSG00000004285	Atp6v1f	protein_coding	2647.44	0.0145258	0.136219	0.906172	0.953847
ENSMUSG00000004296	Il12b	protein_coding	0.50624	0.0201933	0.423858	0.695579	NA
ENSMUSG00000004317	Clcn5	protein_coding	134.785	-0.571773	0.239793	0.00124958	0.0115709
ENSMUSG00000004319	Clcn3	protein_coding	1395	0.202309	0.101739	0.0355848	0.132887
ENSMUSG00000004328	Hif3a	protein_coding	6.35982	-0.131262	0.378278	0.28083	0.50256
ENSMUSG00000004344	Gpx5	protein_coding	0.658166	0.0235979	0.420931	0.669225	NA
ENSMUSG00000004347	Pde1c	protein_coding	14.4337	-0.203825	0.339042	0.191006	0.399731
ENSMUSG00000004356	Utp20	protein_coding	122.375	0.309708	0.167546	0.0305838	0.119279
ENSMUSG00000004359	Spic	protein_coding	1.86814	-0.0281749	0.396661	0.719425	NA
ENSMUSG00000004360	9330159F19Rik	protein_coding	580.05	0.0367157	0.124728	0.749052	0.870125
ENSMUSG00000004364	Cul3	protein_coding	2292.5	0.482397	0.13396	6.63317e-05	0.00113389
ENSMUSG00000004371	Il11	protein_coding	2.24668	-0.0669205	0.382784	0.502878	NA
ENSMUSG00000004383	Large1	protein_coding	321.215	0.38475	0.19263	0.0139227	0.0685843
ENSMUSG00000004393	Ddx56	protein_coding	217.406	0.0389925	0.14852	0.767098	0.880657
ENSMUSG00000004394	Tmed4	protein_coding	851.311	-0.355632	0.149456	0.00703294	0.041821
ENSMUSG00000004415	Col26a1	protein_coding	25.7243	-0.547524	0.440827	0.00723727	0.0428051
ENSMUSG00000004446	Bid	protein_coding	12.3617	-0.00523271	0.302265	0.972873	0.987385
ENSMUSG00000004451	Ralb	protein_coding	173.306	-0.461382	0.198255	0.00378813	0.026697
ENSMUSG00000004455	Ppp1cc	protein_coding	96.6363	-0.182866	0.197648	0.246746	0.467545
ENSMUSG00000004460	Dnajb11	protein_coding	368.854	-0.149831	0.147681	0.252913	0.473529
ENSMUSG00000004462	Tbccd1	protein_coding	78.4981	-0.093711	0.180335	0.532113	0.726076
ENSMUSG00000004473	Clec11a	protein_coding	120.78	-1.75109	0.443234	9.23733e-08	5.37905e-06
ENSMUSG00000004500	Zfp324	protein_coding	30.9258	-0.0953548	0.252944	0.570816	0.753594
ENSMUSG00000004508	Gab2	protein_coding	198.034	-0.15416	0.191451	0.320588	0.546029
ENSMUSG00000004530	Coro1c	protein_coding	247.751	-0.106567	0.17346	0.466923	0.675146
ENSMUSG00000004535	Tax1bp1	protein_coding	1177.71	0.394068	0.134078	0.00115093	0.0108539
ENSMUSG00000004540	Psg17	protein_coding	0.120659	0	0.429932	1	NA
ENSMUSG00000004552	Ctse	protein_coding	10.724	-0.0667484	0.421873	0.353043	0.577916
ENSMUSG00000004558	Ndrg2	protein_coding	16839.9	0.510095	0.0953521	1.68941e-08	1.27373e-06
ENSMUSG00000004561	Mettl17	protein_coding	173.334	-0.134549	0.160781	0.334173	0.558189
ENSMUSG00000004562	Arhgef40	protein_coding	178.206	-0.268292	0.201462	0.0931797	0.256249
ENSMUSG00000004565	Pnpla6	protein_coding	74.9405	0.0929822	0.187478	0.544277	0.734523
ENSMUSG00000004567	Mcoln1	protein_coding	85.8287	0.408018	0.204588	0.0117383	0.0605843
ENSMUSG00000004568	Arhgef18	protein_coding	125.886	-0.18821	0.201142	0.237305	0.456676
ENSMUSG00000004591	Pkn2	protein_coding	850.64	0.376529	0.133545	0.00183973	0.0155361
ENSMUSG00000004609	Cd33	protein_coding	34.719	-0.11193	0.274341	0.501463	0.703847
ENSMUSG00000004610	Etfb	protein_coding	2580	0.117274	0.131156	0.326559	0.551971
ENSMUSG00000004612	Nkg7	protein_coding	2.99878	-0.147749	0.473708	0.0973126	NA
ENSMUSG00000004626	Stxbp2	protein_coding	32.7459	-0.0455042	0.27285	0.782745	0.888989
ENSMUSG00000004631	Sgce	protein_coding	185.742	-0.126631	0.163931	0.36976	0.590832
ENSMUSG00000004633	Chn2	protein_coding	41.8516	-0.206333	0.256315	0.22807	0.445716
ENSMUSG00000004637	Wwox	protein_coding	82.6599	0.517713	0.237005	0.00314982	0.0232823
ENSMUSG00000004642	Slbp	protein_coding	34.3858	0.146102	0.258297	0.388115	0.60643
ENSMUSG00000004651	Tyr	protein_coding	0.180988	0	0.429932	1	NA
ENSMUSG00000004654	Ghrhr	protein_coding	0.135679	0	0.429932	1	NA
ENSMUSG00000004655	Aqp1	protein_coding	5120.49	-0.211539	0.14431	0.100329	0.267936
ENSMUSG00000004661	Arid3b	protein_coding	64.4587	0.189666	0.212209	0.244925	0.465088
ENSMUSG00000004665	Cnn2	protein_coding	73.0264	-0.309814	0.202614	0.0535818	0.176167
ENSMUSG00000004667	Polr2e	protein_coding	660.798	0.0551388	0.141312	0.663669	0.817741
ENSMUSG00000004668	Abca13	protein_coding	0.235431	-0.00801495	0.430507	0.851267	NA
ENSMUSG00000004677	Myo9b	protein_coding	47.6217	-0.231527	0.217686	0.160974	0.361072
ENSMUSG00000004698	Hdac9	protein_coding	137.755	0.227977	0.212777	0.163504	0.364827
ENSMUSG00000004707	Ly9	protein_coding	3.63919	-0.106898	0.402046	0.286897	0.509949
ENSMUSG00000004709	Cd244	protein_coding	6.40412	0.0140984	0.334178	0.915777	0.959829
ENSMUSG00000004730	Adgre1	protein_coding	88.0786	-0.367091	0.195903	0.0200844	0.0887988
ENSMUSG00000004748	Mtfp1	protein_coding	372.057	-0.101906	0.130952	0.393381	0.611656
ENSMUSG00000004768	Rab23	protein_coding	56.7385	-0.273657	0.220168	0.100017	0.267602
ENSMUSG00000004771	Rab11a	protein_coding	770.195	-0.247111	0.124794	0.0311252	0.12079
ENSMUSG00000004788	Eif2b2	protein_coding	860.465	-0.0947081	0.124996	0.41002	0.626451
ENSMUSG00000004789	Dlst	protein_coding	1884.12	-0.079639	0.0937637	0.37379	0.593827
ENSMUSG00000004791	Pgf	protein_coding	25.9645	-0.448936	0.291542	0.015606	0.0744545
ENSMUSG00000004798	Ulk2	protein_coding	898.128	0.314168	0.133456	0.00938829	0.0518855
ENSMUSG00000004814	Ccl24	protein_coding	49.4406	-0.0252185	0.233228	0.879672	0.940115
ENSMUSG00000004815	Dgkq	protein_coding	78.3883	0.0929232	0.227578	0.575898	0.757204
ENSMUSG00000004837	Grap	protein_coding	52.1046	-0.0427279	0.254112	0.798608	0.898317
ENSMUSG00000004842	Pou1f1	protein_coding	0.258967	0.0244624	0.434759	0.574568	NA
ENSMUSG00000004843	Chmp2b	protein_coding	573.784	0.219839	0.183668	0.147478	0.341627
ENSMUSG00000004846	Plod3	protein_coding	245.103	-0.307463	0.163358	0.028943	0.114818
ENSMUSG00000004849	Ap1s1	protein_coding	196.763	-0.0388955	0.183795	0.797531	0.898023
ENSMUSG00000004864	Mapk13	protein_coding	3.05892	-0.124622	0.412734	0.220414	NA
ENSMUSG00000004865	Srpk1	protein_coding	329.468	0.103028	0.142765	0.420055	0.636076
ENSMUSG00000004872	Pax3	protein_coding	4.25344	0.184618	0.408795	0.140501	0.332388
ENSMUSG00000004880	Lbr	protein_coding	607.271	0.231094	0.159117	0.0946459	0.258889
ENSMUSG00000004885	Crabp2	protein_coding	6.45181	-0.0855852	0.340719	0.525859	0.721302
ENSMUSG00000004891	Nes	protein_coding	238.736	0.0337327	0.167879	0.814071	0.906836
ENSMUSG00000004892	Bcan	protein_coding	1.45806	0	0.399985	1	NA
ENSMUSG00000004894	Hapln2	protein_coding	2.02621	0.0565883	0.403287	0.48421	NA
ENSMUSG00000004895	Prcc	protein_coding	74.0188	0.164232	0.22481	0.323256	0.548755
ENSMUSG00000004896	Rrnad1	protein_coding	127.345	-0.197161	0.189454	0.201717	0.413461
ENSMUSG00000004897	Hdgf	protein_coding	4946.4	0.180841	0.100686	0.0580018	0.185708
ENSMUSG00000004902	Slc25a18	protein_coding	0.810669	0	0.417268	1	NA
ENSMUSG00000004929	Thop1	protein_coding	66.4243	0.0221135	0.208139	0.890827	0.945827
ENSMUSG00000004931	Apba3	protein_coding	1058.94	-0.503649	0.163077	0.000332772	0.00403638
ENSMUSG00000004933	Matk	protein_coding	4.39332	-0.117701	0.371478	0.333702	0.557923
ENSMUSG00000004934	Pias4	protein_coding	262.736	0.0574119	0.166921	0.687856	0.835012
ENSMUSG00000004936	Map2k1	protein_coding	349.923	0.1172	0.142591	0.358538	0.582137
ENSMUSG00000004937	Sgta	protein_coding	843.768	0.513543	0.147986	8.45923e-05	0.00138804
ENSMUSG00000004939	Nmrk2	protein_coding	1996.99	0.191507	0.290262	0.254029	0.474612
ENSMUSG00000004945	Tmem242	protein_coding	1874.67	-0.224763	0.0992176	0.0169331	0.0783991
ENSMUSG00000004947	Dtx2	protein_coding	114.335	-0.0056554	0.164993	0.968187	0.985384
ENSMUSG00000004948	Zp3	protein_coding	0.393733	-0.032026	0.438536	0.466563	NA
ENSMUSG00000004951	Hspb1	protein_coding	5437.54	-0.341655	0.133619	0.00475161	0.0312951
ENSMUSG00000004952	Rasa4	protein_coding	381.826	0.21321	0.167754	0.136981	0.327309
ENSMUSG00000004961	Syt5	protein_coding	0.318368	0.0062315	0.430279	0.884055	NA
ENSMUSG00000004980	Hnrnpa2b1	protein_coding	2706.34	-0.099293	0.13385	0.413836	0.629922
ENSMUSG00000004994	Ccdc130	protein_coding	99.7229	0.0229631	0.207442	0.886509	0.943581
ENSMUSG00000004996	Mri1	protein_coding	170.78	0.0747225	0.162624	0.594645	0.771146
ENSMUSG00000005034	Prkacb	protein_coding	697.16	0.48785	0.145149	0.000151624	0.00217855
ENSMUSG00000005043	Sgsh	protein_coding	65.1828	0.155108	0.238036	0.357169	0.581523
ENSMUSG00000005045	Chd5	protein_coding	5.04737	-0.0120564	0.346466	0.92204	0.962774
ENSMUSG00000005054	Cstb	protein_coding	315.282	-0.686201	0.144999	8.95789e-08	5.23762e-06
ENSMUSG00000005057	Sh2b2	protein_coding	78.9996	-0.412529	0.213769	0.0127725	0.0644928
ENSMUSG00000005069	Pex5	protein_coding	201.225	-0.0498004	0.173444	0.733836	0.86124
ENSMUSG00000005078	Jkamp	protein_coding	410.822	-0.126541	0.120829	0.257458	0.478165
ENSMUSG00000005087	Cd44	protein_coding	287.032	-0.631656	0.241387	0.000407886	0.00471587
ENSMUSG00000005089	Slc1a2	protein_coding	3.66444	-0.190172	0.439185	0.104919	0.275925
ENSMUSG00000005102	Eif2ak4	protein_coding	84.6662	0.0448217	0.197683	0.775992	0.886103
ENSMUSG00000005103	Wdr1	protein_coding	556.352	-0.537017	0.150246	4.8002e-05	0.000871519
ENSMUSG00000005107	Slc2a9	protein_coding	14.0187	-0.151654	0.334071	0.309033	0.534392
ENSMUSG00000005124	Wisp1	protein_coding	99.7489	-2.10134	0.476801	1.62457e-08	1.24449e-06
ENSMUSG00000005125	Ndrg1	protein_coding	711.603	-0.141234	0.102769	0.146112	0.339506
ENSMUSG00000005131	4930550C14Rik	protein_coding	5.31669	0.196473	0.397051	0.140334	0.332224
ENSMUSG00000005142	Man2b1	protein_coding	224.619	-0.0224624	0.194301	0.885638	0.943324
ENSMUSG00000005148	Klf5	protein_coding	239.758	-0.094281	0.174548	0.521436	0.717814
ENSMUSG00000005150	Wdr83	protein_coding	157.041	0.336808	0.175578	0.0226047	0.096863
ENSMUSG00000005161	Prdx2	protein_coding	1591.67	-0.3545	0.120405	0.00141672	0.0126288
ENSMUSG00000005198	Polr2a	protein_coding	855.272	0.389709	0.149498	0.00313258	0.0232148
ENSMUSG00000005202	Shbg	protein_coding	1.28475	-0.0031747	0.397552	0.966053	NA
ENSMUSG00000005204	Senp3	protein_coding	139.616	-0.226285	0.203607	0.158312	0.35753
ENSMUSG00000005220	Corin	protein_coding	4.57124	0.273558	0.538415	0.0324698	0.124533
ENSMUSG00000005225	Plekha8	protein_coding	106.817	0.0143881	0.192589	0.926268	0.965353
ENSMUSG00000005233	Spc25	protein_coding	17.1544	-0.314078	0.41533	0.0509426	0.170423
ENSMUSG00000005237	Dnah2	protein_coding	1.57629	-0.044728	0.398493	0.580517	NA
ENSMUSG00000005251	Ripk4	protein_coding	0.537615	-0.00879025	0.420115	0.868041	NA
ENSMUSG00000005262	Ufd1	protein_coding	1026.38	0.0452612	0.0939388	0.61386	0.784352
ENSMUSG00000005267	Zfp287	protein_coding	23.5686	0.187949	0.288544	0.263123	0.484094
ENSMUSG00000005268	Prlr	protein_coding	17.7235	-0.0946933	0.300822	0.548531	0.737591
ENSMUSG00000005299	Letm1	protein_coding	980.546	0.331909	0.122886	0.00332238	0.0242946
ENSMUSG00000005312	Ubqln1	protein_coding	880.273	0.083857	0.0904254	0.3331	0.557371
ENSMUSG00000005320	Fgfr4	protein_coding	46.171	-0.1236	0.248163	0.463788	0.672581
ENSMUSG00000005338	Cadm3	protein_coding	116.085	-0.257859	0.218476	0.119638	0.299984
ENSMUSG00000005339	Fcer1a	protein_coding	1.33132	0.0579282	0.402535	0.479539	NA
ENSMUSG00000005354	Txn2	protein_coding	2043.04	-0.462874	0.116752	1.82253e-05	0.000408572
ENSMUSG00000005355	Casp14	protein_coding	0.251546	0.0240348	0.434586	0.581047	NA
ENSMUSG00000005357	Slc1a6	protein_coding	1.11741	-0.0729612	0.420678	0.3335	NA
ENSMUSG00000005360	Slc1a3	protein_coding	106.535	-0.546627	0.26659	0.00309894	0.0230251
ENSMUSG00000005362	Crbn	protein_coding	134.711	-0.120361	0.195497	0.442752	0.65492
ENSMUSG00000005364	Il5ra	protein_coding	1.79902	-0.0274273	0.400152	0.714907	NA
ENSMUSG00000005370	Msh6	protein_coding	85.4389	0.149404	0.226875	0.369641	0.590832
ENSMUSG00000005371	Fbxo11	protein_coding	334.84	0.344161	0.138048	0.00557662	0.0350681
ENSMUSG00000005373	Mlxipl	protein_coding	530.676	0.325065	0.180418	0.0305399	0.119173
ENSMUSG00000005374	Tbl2	protein_coding	123.732	-0.197456	0.185352	0.195504	0.404894
ENSMUSG00000005378	Bud23	protein_coding	253.351	0.336824	0.168903	0.0193233	0.0863848
ENSMUSG00000005397	Nid1	protein_coding	984.103	-0.90206	0.166152	2.53845e-10	3.86843e-08
ENSMUSG00000005410	Mcm5	protein_coding	15.3343	-0.300343	0.375921	0.0686108	0.208673
ENSMUSG00000005413	Hmox1	protein_coding	37.8254	-0.4098	0.253301	0.0209765	0.0914729
ENSMUSG00000005417	Mprip	protein_coding	1805.47	0.0980039	0.114925	0.36028	0.5831
ENSMUSG00000005442	Cic	protein_coding	304.03	0.344109	0.19855	0.0304297	0.118905
ENSMUSG00000005447	Pafah1b3	protein_coding	25.5142	-0.353427	0.316682	0.049218	0.166207
ENSMUSG00000005465	Il27ra	protein_coding	3.19348	-0.259947	0.479298	0.0505406	NA
ENSMUSG00000005469	Prkaca	protein_coding	2348.34	-0.251037	0.106764	0.0123896	0.0629812
ENSMUSG00000005470	Asf1b	protein_coding	11.6346	-1.51012	0.874992	7.44659e-05	0.00125056
ENSMUSG00000005474	Myl10	protein_coding	116.908	-0.274356	0.236666	0.107699	0.280253
ENSMUSG00000005481	Ddx39	protein_coding	206.901	0.105806	0.203026	0.507401	0.707518
ENSMUSG00000005483	Dnajb1	protein_coding	107.484	0.563201	0.30634	0.00373147	0.0264097
ENSMUSG00000005493	Msh4	protein_coding	0.241317	0	0.429932	1	NA
ENSMUSG00000005501	Usp40	protein_coding	286.064	0.0943516	0.169753	0.513725	0.712621
ENSMUSG00000005505	Kbtbd4	protein_coding	88.2306	0.11011	0.202969	0.49027	0.69467
ENSMUSG00000005506	Celf1	protein_coding	1931.44	0.413262	0.0988234	9.91587e-06	0.0002523
ENSMUSG00000005510	Ndufs3	protein_coding	1256.2	-0.0288798	0.115337	0.78816	0.89195
ENSMUSG00000005514	Por	protein_coding	420.341	0.128509	0.156859	0.348019	0.573013
ENSMUSG00000005533	Igf1r	protein_coding	757.804	0.349279	0.172465	0.0167452	0.07773
ENSMUSG00000005534	Insr	protein_coding	562.171	0.768502	0.130289	6.88407e-11	1.26429e-08
ENSMUSG00000005540	Fcer2a	protein_coding	6.57795	-0.00828517	0.429553	NA	NA
ENSMUSG00000005553	Atp4a	protein_coding	0.124536	0.0133816	0.431534	0.754663	NA
ENSMUSG00000005566	Trim28	protein_coding	513.953	0.034661	0.141721	0.785054	0.890392
ENSMUSG00000005575	Ube2m	protein_coding	661.053	-0.188939	0.13932	0.131643	0.319247
ENSMUSG00000005580	Adcy9	protein_coding	699.943	0.534022	0.167046	0.000182973	0.00251108
ENSMUSG00000005583	Mef2c	protein_coding	14502.5	0.339791	0.0981942	0.000262693	0.00333311
ENSMUSG00000005609	Ctr9	protein_coding	421.186	0.163575	0.131165	0.171064	0.375169
ENSMUSG00000005610	Eif4g2	protein_coding	7429.32	0.0807198	0.114561	0.449965	0.660899
ENSMUSG00000005611	Mrvi1	protein_coding	60.8321	0.45897	0.245205	0.00941358	0.0519651
ENSMUSG00000005615	Pcyt1a	protein_coding	1614.36	0.43549	0.12244	0.000107955	0.00168828
ENSMUSG00000005621	Zfp592	protein_coding	198.199	-0.231101	0.180585	0.124047	0.306958
ENSMUSG00000005625	Psmd4	protein_coding	3752.55	0.135045	0.103133	0.165959	0.368354
ENSMUSG00000005628	Tmod4	protein_coding	7460.89	-0.0452377	0.124485	0.693004	0.838312
ENSMUSG00000005640	Insrr	protein_coding	1.37874	0.0302793	0.437507	0.490604	NA
ENSMUSG00000005649	Cabp5	protein_coding	0.260789	-0.0255191	0.435279	0.558201	NA
ENSMUSG00000005656	Snx6	protein_coding	422.324	-0.201932	0.126406	0.0815198	0.234775
ENSMUSG00000005667	Mthfd2	protein_coding	143.178	-0.786911	0.258582	2.85888e-05	0.000583382
ENSMUSG00000005672	Kit	protein_coding	26.8407	-0.0956217	0.277868	0.562717	0.747559
ENSMUSG00000005674	Tomm40l	protein_coding	350.722	-0.278227	0.137531	0.0247683	0.102845
ENSMUSG00000005677	Nr1i3	protein_coding	0.203519	0	0.429932	1	NA
ENSMUSG00000005681	Apoa2	protein_coding	3.29632	0.0117849	0.376471	0.901795	NA
ENSMUSG00000005682	Pan2	protein_coding	161.541	-0.146636	0.218186	0.37268	0.592919
ENSMUSG00000005683	Cs	protein_coding	5572.59	0.145483	0.11794	0.183887	0.391874
ENSMUSG00000005686	Ampd3	protein_coding	126.589	-0.000854828	0.224052	0.995869	0.997476
ENSMUSG00000005687	Bcas2	protein_coding	533.771	-0.0529779	0.121935	0.638108	0.800498
ENSMUSG00000005696	Sh2d1a	protein_coding	0.0616294	0.0062315	0.430279	0.884055	NA
ENSMUSG00000005698	Ctcf	protein_coding	718.739	0.470453	0.116374	1.25159e-05	0.000303882
ENSMUSG00000005699	Pard6a	protein_coding	104.795	0.229371	0.182604	0.12943	0.316073
ENSMUSG00000005705	Agrp	protein_coding	6.85431	-0.314114	0.43621	0.0458807	0.158029
ENSMUSG00000005716	Pvalb	protein_coding	269669	-0.823554	0.102209	8.5604e-18	1.1148e-14
ENSMUSG00000005718	Tfap4	protein_coding	77.0484	0.608751	0.311677	0.00206557	0.0170514
ENSMUSG00000005732	Ranbp1	protein_coding	393.083	-0.251905	0.167868	0.0790341	0.230222
ENSMUSG00000005763	Cd247	protein_coding	42.0043	0.178554	0.321099	0.259135	0.479973
ENSMUSG00000005774	Rfx5	protein_coding	77.9995	0.512507	0.227613	0.0028765	0.0216987
ENSMUSG00000005779	Psmb4	protein_coding	2363.55	-0.187458	0.108989	0.0668199	0.204704
ENSMUSG00000005800	Mmp8	protein_coding	8.91604	-0.142176	0.499464	0.0727459	0.217418
ENSMUSG00000005802	Slc30a4	protein_coding	232.767	-0.00567638	0.146311	0.965225	0.984166
ENSMUSG00000005803	Sqor	protein_coding	234.266	0.269753	0.175916	0.0681184	0.207528
ENSMUSG00000005804	Bloc1s6	protein_coding	118.474	-0.117005	0.170586	0.419513	0.635727
ENSMUSG00000005813	Metap1	protein_coding	948.082	0.250478	0.177562	0.0921573	0.254526
ENSMUSG00000005823	Gpr108	protein_coding	208.959	0.204614	0.158203	0.137366	0.327826
ENSMUSG00000005824	Tnfsf14	protein_coding	1.64585	-0.0709689	0.400521	0.42005	NA
ENSMUSG00000005836	Gata6	protein_coding	18.6614	0.0185691	0.291226	0.907023	0.954221
ENSMUSG00000005846	Rsl1d1	protein_coding	1699.15	-0.160616	0.165412	0.258138	0.47892
ENSMUSG00000005864	Cnga2	protein_coding	0.627496	-0.0104698	0.419797	0.844662	NA
ENSMUSG00000005871	Apc	protein_coding	519.956	0.228714	0.127018	0.0493238	0.166446
ENSMUSG00000005873	Reep5	protein_coding	1383.59	0.10665	0.125535	0.355216	0.580148
ENSMUSG00000005881	Ergic3	protein_coding	424.117	-0.175463	0.120171	0.114555	0.29163
ENSMUSG00000005882	Uqcc1	protein_coding	1108.03	0.137461	0.146643	0.291708	0.51481
ENSMUSG00000005883	Spo11	protein_coding	0.18586	-0.00801495	0.430507	0.851267	NA
ENSMUSG00000005886	Ncoa2	protein_coding	177.088	0.153573	0.175112	0.297396	0.521188
ENSMUSG00000005893	Nr2c2	protein_coding	719.08	0.19971	0.15635	0.143685	0.336156
ENSMUSG00000005897	Nr2c1	protein_coding	80.3672	0.0678591	0.189293	0.659716	0.814622
ENSMUSG00000005899	Smpd4	protein_coding	79.4647	0.0191443	0.255794	0.908847	0.955259
ENSMUSG00000005907	Pex1	protein_coding	110.74	-0.00896572	0.188899	0.953547	0.978459
ENSMUSG00000005936	Kctd20	protein_coding	375.904	-0.408381	0.113439	0.000108559	0.00169217
ENSMUSG00000005947	Itgae	protein_coding	14.1	-0.369258	0.332934	0.0410686	0.146018
ENSMUSG00000005949	Ctns	protein_coding	104.589	0.0921024	0.178762	0.537057	0.728881
ENSMUSG00000005950	P2rx5	protein_coding	206.414	-0.312915	0.146791	0.0162883	0.0763516
ENSMUSG00000005951	Shpk	protein_coding	12.487	-0.00355877	0.304368	0.981417	0.991033
ENSMUSG00000005952	Trpv1	protein_coding	5.76696	-0.0878377	0.35619	0.481013	0.687264
ENSMUSG00000005958	Ephb3	protein_coding	34.4457	0.314824	0.303946	0.0746671	0.221451
ENSMUSG00000005968	Tuft1	protein_coding	11.5886	-0.172316	0.338504	0.252605	0.473138
ENSMUSG00000005973	Rcn1	protein_coding	166.658	-0.539224	0.197613	0.000713791	0.00749637
ENSMUSG00000005980	Dnase1	protein_coding	3.19206	0.249664	0.538575	0.0357758	NA
ENSMUSG00000005981	Trap1	protein_coding	928.313	0.0207062	0.126416	0.858395	0.92906
ENSMUSG00000005982	Naa60	protein_coding	393.951	0.126071	0.129861	0.287693	0.510759
ENSMUSG00000005983	1700037C18Rik	protein_coding	20.5778	-0.133702	0.296184	0.409732	0.626337
ENSMUSG00000005986	Ankrd13d	protein_coding	6.6705	0.067422	0.343659	0.604858	0.778536
ENSMUSG00000005994	Tyrp1	protein_coding	0.677011	0	0.427459	1	NA
ENSMUSG00000006005	Tpr	protein_coding	2214.11	0.341988	0.138054	0.00588731	0.0365406
ENSMUSG00000006007	Pdc	protein_coding	0.526745	0	0.420517	1	NA
ENSMUSG00000006010	BC003331	protein_coding	396.597	0.217231	0.114247	0.0413442	0.14667
ENSMUSG00000006014	Prg4	protein_coding	356.384	-0.172457	0.330117	0.262838	0.483829
ENSMUSG00000006019	Dhx34	protein_coding	36.4332	-0.098551	0.232072	0.554863	0.742604
ENSMUSG00000006021	Kptn	protein_coding	72.0761	0.170708	0.187737	0.26639	0.487237
ENSMUSG00000006024	Napa	protein_coding	990.684	-0.048947	0.102249	0.613029	0.784135
ENSMUSG00000006050	Sra1	protein_coding	521.652	-0.169135	0.135675	0.168288	0.371335
ENSMUSG00000006057	Atp5g1	protein_coding	8244.55	-0.973671	0.239125	1.22018e-07	6.72274e-06
ENSMUSG00000006058	Snf8	protein_coding	382.758	0.122359	0.144098	0.341631	0.565985
ENSMUSG00000006095	Tbcb	protein_coding	473.494	-0.0651811	0.143764	0.611906	0.783128
ENSMUSG00000006127	Inpp5k	protein_coding	319.557	0.243162	0.127371	0.0370145	0.136552
ENSMUSG00000006134	Crkl	protein_coding	353.367	-0.101487	0.143087	0.427837	0.64263
ENSMUSG00000006143	Upk3bl	protein_coding	0.0526622	0	0.429932	1	NA
ENSMUSG00000006154	Eps8l1	protein_coding	23.7964	-0.342928	0.34723	0.0518224	0.172302
ENSMUSG00000006169	Clint1	protein_coding	662.643	0.0314633	0.129554	0.790432	0.893258
ENSMUSG00000006179	Prss16	protein_coding	0.342043	-0.0297565	0.437293	0.497376	NA
ENSMUSG00000006191	Cdkal1	protein_coding	446.415	0.244967	0.19794	0.121651	0.30328
ENSMUSG00000006204	5430419D17Rik	protein_coding	0.397614	0.00814591	0.424823	0.865864	NA
ENSMUSG00000006205	Htra1	protein_coding	364.47	-0.470707	0.188883	0.00236392	0.0188024
ENSMUSG00000006215	Zbtb17	protein_coding	351.969	0.16782	0.156796	0.220185	0.437165
ENSMUSG00000006216	Clcnkb	protein_coding	0.512635	-0.000998684	0.417692	0.985455	NA
ENSMUSG00000006218	Fam131c	protein_coding	0.349725	-0.015731	0.43212	0.713813	NA
ENSMUSG00000006219	Fblim1	protein_coding	26.7643	-0.189763	0.302478	0.250381	0.47112
ENSMUSG00000006221	Hspb7	protein_coding	2817.06	-0.210185	0.259517	0.220127	0.437112
ENSMUSG00000006235	Epor	protein_coding	5.46265	-0.0492176	0.350511	0.688225	0.835078
ENSMUSG00000006241	Ccdc159	protein_coding	2.42323	0.259143	0.585711	0.0250738	NA
ENSMUSG00000006262	Mob1b	protein_coding	278.048	-0.16861	0.143808	0.189256	0.397905
ENSMUSG00000006269	Atp6v1b1	protein_coding	0.414363	-0.0226564	0.433847	0.603612	NA
ENSMUSG00000006273	Atp6v1b2	protein_coding	1129.74	-0.0243696	0.116098	0.821615	0.910962
ENSMUSG00000006276	Eps15l1	protein_coding	285.902	0.175103	0.131364	0.143298	0.336011
ENSMUSG00000006281	Tep1	protein_coding	90.3381	-0.0134332	0.212675	0.93409	0.96862
ENSMUSG00000006288	Ttc5	protein_coding	23.7418	-0.304827	0.297368	0.0834301	0.238122
ENSMUSG00000006289	Osgep	protein_coding	441.599	0.027028	0.112762	0.797658	0.898023
ENSMUSG00000006299	Aamp	protein_coding	1674.82	-0.0869544	0.112445	0.408257	0.62495
ENSMUSG00000006301	Tmbim1	protein_coding	495.726	0.101166	0.148895	0.443019	0.654995
ENSMUSG00000006304	Arpc2	protein_coding	1899.02	0.0963838	0.10726	0.339579	0.563917
ENSMUSG00000006307	Kmt2b	protein_coding	152.343	0.285202	0.208828	0.0796749	0.231322
ENSMUSG00000006310	Zbtb32	protein_coding	1.00184	-0.0307485	0.410142	0.645943	NA
ENSMUSG00000006313	Upk1a	protein_coding	3.86854	0.0962297	0.373452	0.401407	0.619033
ENSMUSG00000006315	Tmem147	protein_coding	1533.65	-0.0968569	0.128112	0.408959	0.6256
ENSMUSG00000006333	Rps9	protein_coding	6120.89	0.257576	0.106198	0.00993284	0.0540197
ENSMUSG00000006335	Tfpt	protein_coding	67.7472	0.00662777	0.190215	0.965778	0.984353
ENSMUSG00000006342	Susd2	protein_coding	34.7743	-0.0304663	0.254564	0.855539	0.927409
ENSMUSG00000006344	Ggt5	protein_coding	93.0584	0.0181909	0.232042	0.912958	0.957956
ENSMUSG00000006345	Ggt1	protein_coding	0.319469	0	0.429932	1	NA
ENSMUSG00000006356	Crip2	protein_coding	1009.68	-0.341824	0.133552	0.00471416	0.0311343
ENSMUSG00000006360	Crip1	protein_coding	1185.85	-0.885386	0.13955	1.19398e-12	3.00066e-10
ENSMUSG00000006362	Cbfa2t3	protein_coding	739.388	0.222836	0.127604	0.0564	0.182077
ENSMUSG00000006369	Fbln1	protein_coding	132.202	-0.205564	0.190264	0.184254	0.392297
ENSMUSG00000006373	Pgrmc1	protein_coding	35.7627	-0.373313	0.280983	0.0384064	0.139654
ENSMUSG00000006378	Gcat	protein_coding	80.9283	0.0943371	0.222718	0.567896	0.751789
ENSMUSG00000006386	Tek	protein_coding	172.137	-0.12523	0.180959	0.404801	0.622052
ENSMUSG00000006390	Elovl1	protein_coding	112.645	-0.419734	0.196835	0.00810734	0.0465668
ENSMUSG00000006392	Med8	protein_coding	384.123	0.113305	0.151474	0.396207	0.614098
ENSMUSG00000006398	Cdc20	protein_coding	39.4507	-2.07857	0.540761	1.29376e-07	7.04684e-06
ENSMUSG00000006403	Adamts4	protein_coding	16.4123	-0.108502	0.325781	0.460601	0.669959
ENSMUSG00000006411	Nectin4	protein_coding	2.99185	-0.0185267	0.370029	0.856042	NA
ENSMUSG00000006412	Pfdn2	protein_coding	1187.59	-0.196207	0.109607	0.0562368	0.181726
ENSMUSG00000006418	Rnf114	protein_coding	314.049	-0.149255	0.142088	0.24093	0.460466
ENSMUSG00000006423	C330007P06Rik	protein_coding	70.7554	0.128831	0.19562	0.411535	0.627821
ENSMUSG00000006435	Neurl1a	protein_coding	1975.05	0.627087	0.116248	5.08275e-09	4.55065e-07
ENSMUSG00000006442	Srm	protein_coding	114.674	-0.256498	0.20928	0.11484	0.291992
ENSMUSG00000006445	Epha2	protein_coding	24.1468	-0.139611	0.279167	0.402635	0.620121
ENSMUSG00000006456	Rbm14	protein_coding	92.0249	-0.329032	0.216003	0.0470287	0.160899
ENSMUSG00000006457	Actn3	protein_coding	28297.7	-0.0334588	0.107228	0.740238	0.86519
ENSMUSG00000006462	A530013C23Rik	lincRNA	82.8871	-0.0568551	0.229409	0.732258	0.860488
ENSMUSG00000006463	Zdhhc24	protein_coding	28.4973	-0.113572	0.288351	0.486749	0.691714
ENSMUSG00000006464	Bbs1	protein_coding	22.971	0.0221225	0.267567	0.893852	0.947385
ENSMUSG00000006471	Ndor1	protein_coding	12.0752	0.300183	0.328426	0.0822521	0.23603
ENSMUSG00000006476	Nsmf	protein_coding	129.586	-0.223191	0.20928	0.169375	0.372875
ENSMUSG00000006494	Pdk1	protein_coding	394.841	0.0556578	0.124552	0.627314	0.79286
ENSMUSG00000006498	Ptbp1	protein_coding	230.967	-0.286574	0.149895	0.0303703	0.118705
ENSMUSG00000006517	Mvd	protein_coding	99.0552	-0.307823	0.207254	0.0579051	0.185527
ENSMUSG00000006519	Cyba	protein_coding	140.127	-0.459664	0.204897	0.00463591	0.0307593
ENSMUSG00000006522	Itih3	protein_coding	0.595869	0.0395041	0.406838	0.585195	NA
ENSMUSG00000006526	Tmem110	protein_coding	141.553	0.040362	0.173046	0.78256	0.888921
ENSMUSG00000006527	Sfmbt1	protein_coding	134.984	0.327048	0.171986	0.0248283	0.102912
ENSMUSG00000006538	Ihh	protein_coding	1.49419	-0.130627	0.459997	0.125358	NA
ENSMUSG00000006542	Prkag3	protein_coding	2341.77	0.46452	0.120226	2.71643e-05	0.000556693
ENSMUSG00000006574	Slc4a1	protein_coding	10.5088	-0.122854	0.414556	0.219828	0.436759
ENSMUSG00000006575	Rundc3a	protein_coding	2.38144	-0.420355	0.761577	0.00707236	NA
ENSMUSG00000006576	Slc4a3	protein_coding	84.8768	-0.270655	0.243527	0.115048	0.292157
ENSMUSG00000006585	Cdt1	protein_coding	14.805	-0.157882	0.346595	0.274241	0.495461
ENSMUSG00000006586	Runx1t1	protein_coding	241.958	-0.209656	0.144691	0.104089	0.274649
ENSMUSG00000006587	Snai3	protein_coding	70.0305	0.131943	0.21006	0.415558	0.631671
ENSMUSG00000006589	Aprt	protein_coding	384.87	-0.232976	0.13139	0.051385	0.171333
ENSMUSG00000006599	Gtf2h1	protein_coding	265.954	-0.272321	0.172978	0.0626643	0.196125
ENSMUSG00000006611	Hfe	protein_coding	241.03	0.316667	0.20082	0.0475328	0.162098
ENSMUSG00000006641	Slc5a6	protein_coding	80.9612	0.744127	0.378378	0.000671751	0.0071439
ENSMUSG00000006642	Tcf23	protein_coding	1.24728	-0.0459026	0.398676	0.571518	NA
ENSMUSG00000006651	Aplp1	protein_coding	10.7803	-0.200297	0.337557	0.198519	0.408884
ENSMUSG00000006673	Qrich1	protein_coding	331.952	0.16059	0.167646	0.262472	0.48347
ENSMUSG00000006675	P4htm	protein_coding	38.3649	0.101599	0.234766	0.543657	0.73405
ENSMUSG00000006676	Usp19	protein_coding	1349	-0.00632521	0.119693	0.95452	0.978917
ENSMUSG00000006678	Pola1	protein_coding	49.3226	-0.39936	0.248627	0.0234032	0.0989231
ENSMUSG00000006699	Cdc42	protein_coding	3903.53	-0.265819	0.102967	0.00625238	0.038262
ENSMUSG00000006705	Pknox1	protein_coding	167.542	-0.129034	0.150308	0.331182	0.555804
ENSMUSG00000006711	D130043K22Rik	protein_coding	0.175984	0.0062315	0.430279	0.884055	NA
ENSMUSG00000006715	Gmnn	protein_coding	45.3739	-0.163886	0.261982	0.334275	0.558295
ENSMUSG00000006717	Acot13	protein_coding	2456.16	0.396352	0.154283	0.00332838	0.0243261
ENSMUSG00000006720	Zfp184	protein_coding	2.20135	0.0519887	0.385927	0.577757	NA
ENSMUSG00000006724	Cyp27b1	protein_coding	0.992824	0.0323782	0.40336	0.658959	NA
ENSMUSG00000006728	Cdk4	protein_coding	170.605	-0.0230328	0.201653	0.884791	0.942773
ENSMUSG00000006731	B4galnt1	protein_coding	13.5707	-0.309041	0.368707	0.0656775	0.202112
ENSMUSG00000006732	Mettl1	protein_coding	259.031	0.249716	0.13589	0.0420209	0.148629
ENSMUSG00000006736	Tspan31	protein_coding	215.532	-0.84196	0.178732	2.01382e-08	1.47939e-06
ENSMUSG00000006740	Kif5b	protein_coding	2688.92	0.45884	0.0949544	3.60264e-07	1.62703e-05
ENSMUSG00000006763	Saal1	protein_coding	52.8459	-0.224424	0.245561	0.188994	0.397735
ENSMUSG00000006764	Tph2	protein_coding	0.184036	0	0.429932	1	NA
ENSMUSG00000006777	Krt23	protein_coding	1.2607	-0.00461886	0.402289	0.947404	NA
ENSMUSG00000006782	Cnp	protein_coding	154.662	-0.410525	0.159445	0.00298355	0.0223298
ENSMUSG00000006784	Ttc25	protein_coding	9.79068	0.17485	0.330499	0.256945	0.477522
ENSMUSG00000006800	Sulf2	protein_coding	284.375	-0.526102	0.142206	3.27613e-05	0.000647319
ENSMUSG00000006818	Sod2	protein_coding	2218.51	-0.423341	0.0966777	3.89015e-06	0.000115615
ENSMUSG00000006850	Tmco6	protein_coding	12.656	-0.433584	0.402831	0.0200491	0.0886977
ENSMUSG00000006906	Stambp	protein_coding	122.055	0.093935	0.173397	0.521245	0.717758
ENSMUSG00000006920	Ezh1	protein_coding	372.486	0.363117	0.151811	0.00651896	0.0394192
ENSMUSG00000006930	Hap1	protein_coding	3.2278	0.0655471	0.382765	0.510155	NA
ENSMUSG00000006931	P3h4	protein_coding	116.058	-0.0803629	0.231225	0.62957	0.79406
ENSMUSG00000006932	Ctnnb1	protein_coding	3233.14	0.0772162	0.0952719	0.395332	0.613425
ENSMUSG00000006941	Eif1b	protein_coding	1029.48	0.00506218	0.127107	0.965363	0.984188
ENSMUSG00000006958	Chrd	protein_coding	88.8428	-0.495215	0.221395	0.00346438	0.0250642
ENSMUSG00000006998	Psmd2	protein_coding	3670.85	0.113591	0.140854	0.369038	0.590469
ENSMUSG00000007021	Syngr3	protein_coding	0.242321	0.0134004	0.431538	0.754336	NA
ENSMUSG00000007029	Vars	protein_coding	326.187	0.546812	0.151106	3.75469e-05	0.000724877
ENSMUSG00000007030	Vwa7	protein_coding	173.69	0.335444	0.194512	0.0328018	0.125458
ENSMUSG00000007033	Hspa1l	protein_coding	253.116	0.119681	0.174612	0.415866	0.631938
ENSMUSG00000007034	Slc44a4	protein_coding	0.192024	-0.00791132	0.430483	0.853193	NA
ENSMUSG00000007035	Msh5	protein_coding	5.64018	-0.103603	0.392239	0.323369	0.548781
ENSMUSG00000007036	Abhd16a	protein_coding	1773.96	0.515325	0.155802	0.000147308	0.00213366
ENSMUSG00000007038	Neu1	protein_coding	237.134	0.128427	0.140028	0.30758	0.53336
ENSMUSG00000007039	Ddah2	protein_coding	272.773	-0.144158	0.168645	0.316349	0.541349
ENSMUSG00000007041	Clic1	protein_coding	241.933	-0.610887	0.258918	0.00091693	0.00908998
ENSMUSG00000007050	Lsm2	protein_coding	132.47	0.0396371	0.186133	0.79518	0.896422
ENSMUSG00000007080	Pole	protein_coding	14.2862	0.314587	0.307851	0.074482	0.221154
ENSMUSG00000007097	Atp1a2	protein_coding	15140.6	0.162286	0.101159	0.0902943	0.251294
ENSMUSG00000007107	Atp1a4	protein_coding	6.37141	-0.204096	0.397285	0.1319	0.319708
ENSMUSG00000007122	Casq1	protein_coding	21764.8	-0.546383	0.120537	8.1102e-07	3.21824e-05
ENSMUSG00000007207	Stx1a	protein_coding	27.4902	-0.10594	0.268467	0.526458	0.721911
ENSMUSG00000007216	Zfp775	protein_coding	136.704	1.04956	0.202803	3.0949e-10	4.61595e-08
ENSMUSG00000007279	Scube2	protein_coding	84.6383	-0.80417	0.371168	0.000285124	0.00355784
ENSMUSG00000007338	Mrpl49	protein_coding	283.276	-0.203754	0.148403	0.121212	0.302484
ENSMUSG00000007379	Dennd2c	protein_coding	44.855	0.126201	0.260159	0.454263	0.66435
ENSMUSG00000007411	Mark3	protein_coding	530.777	0.241663	0.119028	0.028337	0.112977
ENSMUSG00000007415	Gatad1	protein_coding	972.454	0.111424	0.115257	0.299447	0.523218
ENSMUSG00000007458	M6pr	protein_coding	231.472	-0.193738	0.141023	0.125639	0.309613
ENSMUSG00000007476	Lrrc8a	protein_coding	316.066	-0.336921	0.137229	0.00641508	0.0389886
ENSMUSG00000007480	Mc5r	protein_coding	4.13016	-0.0487664	0.363846	0.661768	0.815934
ENSMUSG00000007564	Ppp2r1a	protein_coding	1519.22	0.0382174	0.141332	0.763139	0.87839
ENSMUSG00000007570	Fance	protein_coding	247.552	0.189981	0.158762	0.168851	0.372232
ENSMUSG00000007589	Tinf2	protein_coding	92.0161	0.389545	0.196894	0.0139493	0.0686171
ENSMUSG00000007591	Tssk4	protein_coding	1.9263	-0.0862099	0.393122	0.381	NA
ENSMUSG00000007594	Hapln4	protein_coding	1.30566	-0.0447955	0.404287	0.556414	NA
ENSMUSG00000007603	Dus3l	protein_coding	140.27	-0.00726908	0.189989	0.962445	0.982822
ENSMUSG00000007610	Gtpbp3	protein_coding	76.9253	0.266172	0.208148	0.101087	0.269408
ENSMUSG00000007613	Tgfbr1	protein_coding	185.26	0.367812	0.170068	0.010993	0.0577889
ENSMUSG00000007617	Homer1	protein_coding	1488.49	0.279764	0.153241	0.0375688	0.137717
ENSMUSG00000007646	Rad51c	protein_coding	8.07481	-0.032212	0.316371	0.825838	0.9131
ENSMUSG00000007653	Gabrb2	protein_coding	0.79803	-0.0716119	0.445126	0.237908	NA
ENSMUSG00000007655	Cav1	protein_coding	1616.41	-0.415227	0.111019	6.08183e-05	0.00105603
ENSMUSG00000007656	Arpp19	protein_coding	1529.55	0.152564	0.0975083	0.0998954	0.267427
ENSMUSG00000007659	Bcl2l1	protein_coding	170.477	-0.428286	0.243059	0.0146621	0.0709814
ENSMUSG00000007670	Khsrp	protein_coding	380.682	0.0260127	0.20071	0.869739	0.934519
ENSMUSG00000007682	Dio2	protein_coding	74.3141	-0.248616	0.253145	0.1492	0.344339
ENSMUSG00000007721	Ccdc124	protein_coding	307.618	-0.128699	0.144364	0.317866	0.54285
ENSMUSG00000007739	Cct4	protein_coding	1164.84	0.0271401	0.13884	0.828231	0.913771
ENSMUSG00000007777	0610009B22Rik	protein_coding	232.852	-0.20626	0.187557	0.179293	0.386628
ENSMUSG00000007783	Cpt1c	protein_coding	23.0989	-0.0158798	0.264291	0.92392	0.963827
ENSMUSG00000007805	Twist2	protein_coding	39.0994	-0.851807	0.444101	0.000372707	0.00441607
ENSMUSG00000007812	Zfp655	protein_coding	148.621	0.00887742	0.196361	0.954905	0.9791
ENSMUSG00000007815	Rhoa	protein_coding	3418.56	-0.183956	0.131917	0.125383	0.309036
ENSMUSG00000007817	Zmiz1	protein_coding	541.234	0.339118	0.163544	0.0160514	0.0758367
ENSMUSG00000007827	Ankrd26	protein_coding	116.644	0.0628631	0.161902	0.653418	0.811009
ENSMUSG00000007833	Aldh16a1	protein_coding	67.5564	-0.200072	0.220024	0.226661	0.443889
ENSMUSG00000007836	Hnrnpa0	protein_coding	1561.42	-0.137778	0.164537	0.330323	0.555091
ENSMUSG00000007837	Prrg2	protein_coding	157.388	0.27896	0.148438	0.0337616	0.128126
ENSMUSG00000007850	Hnrnph1	protein_coding	314.235	-0.496063	0.136767	5.4394e-05	0.000965131
ENSMUSG00000007867	Ift43	protein_coding	162.537	-0.33133	0.198565	0.0370897	0.136654
ENSMUSG00000007872	Id3	protein_coding	692.461	-0.397577	0.181788	0.00849444	0.0483444
ENSMUSG00000007877	Tcap	protein_coding	21119.8	0.405798	0.132487	0.000723626	0.0075927
ENSMUSG00000007880	Arid1a	protein_coding	531.158	0.097043	0.209092	0.548149	0.737437
ENSMUSG00000007888	Crlf1	protein_coding	55.7688	-0.175124	0.238877	0.299859	0.523648
ENSMUSG00000007891	Ctsd	protein_coding	5519.78	0.097609	0.127713	0.404135	0.621696
ENSMUSG00000007892	Rplp1	protein_coding	26242	0.0434512	0.133299	0.719817	0.853803
ENSMUSG00000007907	Cabs1	protein_coding	0.0988681	0	0.429932	1	NA
ENSMUSG00000007908	Hmgcll1	protein_coding	5.83491	0.000560721	0.345078	0.996398	0.997861
ENSMUSG00000007944	Ttc9b	protein_coding	0.210788	0.0062315	0.430279	0.884055	NA
ENSMUSG00000007946	Phox2a	protein_coding	2.27031	-0.0352399	0.384715	0.697578	NA
ENSMUSG00000007950	Abhd8	protein_coding	122.887	-0.101251	0.186075	0.50734	0.707518
ENSMUSG00000007987	Ift22	protein_coding	40.2129	-0.258864	0.242663	0.130764	0.318102
ENSMUSG00000007989	Fzd3	protein_coding	14.7753	-0.495781	0.372392	0.0111832	0.0584899
ENSMUSG00000008028	1700008O03Rik	protein_coding	0.465687	-0.0344671	0.435505	0.465707	NA
ENSMUSG00000008035	Mid1ip1	protein_coding	371.904	0.258634	0.214973	0.11613	0.293973
ENSMUSG00000008036	Ap2s1	protein_coding	362.178	-0.33874	0.152546	0.0114716	0.0595402
ENSMUSG00000008090	Fgfrl1	protein_coding	653.942	-0.242996	0.16204	0.0826741	0.236698
ENSMUSG00000008129	4930432K21Rik	protein_coding	3.87195	0.699082	1.06207	0.00172038	0.0147483
ENSMUSG00000008136	Fhl2	protein_coding	87.1164	-0.389115	0.255138	0.0281695	0.112435
ENSMUSG00000008140	Emc10	protein_coding	838.829	-0.162077	0.115966	0.133095	0.3213
ENSMUSG00000008153	Clstn3	protein_coding	7.44807	-0.0568246	0.328173	0.685116	0.833697
ENSMUSG00000008167	Fbxw9	protein_coding	36.628	-0.348252	0.263911	0.0494512	0.166678
ENSMUSG00000008193	Spib	protein_coding	10.9573	-0.0776298	0.43575	NA	NA
ENSMUSG00000008200	Fnbp4	protein_coding	221.621	-0.0257687	0.182678	0.86457	0.932101
ENSMUSG00000008206	Cers4	protein_coding	123.104	0.497379	0.189572	0.00135434	0.0122249
ENSMUSG00000008226	Scrn3	protein_coding	441.557	0.244345	0.162228	0.0812242	0.234253
ENSMUSG00000008301	Phax	protein_coding	397.036	-0.263881	0.124481	0.0210512	0.091687
ENSMUSG00000008305	Tle1	protein_coding	329.114	0.156533	0.159386	0.258298	0.479043
ENSMUSG00000008307	1700109H08Rik	protein_coding	64.4034	0.172301	0.220224	0.297099	0.520923
ENSMUSG00000008318	Relt	protein_coding	166.672	-0.0428078	0.205432	0.789396	0.892502
ENSMUSG00000008333	Snrpb2	protein_coding	1249.28	0.0124486	0.109036	0.903245	0.952827
ENSMUSG00000008348	Ubc	protein_coding	23218	0.878089	0.17972	5.86307e-09	5.15267e-07
ENSMUSG00000008373	Prpf31	protein_coding	182.051	0.00445892	0.195077	0.977268	0.989144
ENSMUSG00000008384	Sertad1	protein_coding	203.038	0.259205	0.168256	0.0711616	0.214025
ENSMUSG00000008393	Carhsp1	protein_coding	199.616	-0.413938	0.172412	0.00456756	0.0304072
ENSMUSG00000008398	Elk3	protein_coding	266.471	-0.0404617	0.147632	0.757547	0.875246
ENSMUSG00000008429	Herpud2	protein_coding	630.074	0.669496	0.172994	4.69379e-06	0.000134477
ENSMUSG00000008435	Rdh13	protein_coding	184.084	-0.26943	0.164665	0.0570115	0.183349
ENSMUSG00000008438	Adam21	protein_coding	0.241637	0.0192899	0.432929	0.655582	NA
ENSMUSG00000008450	Nutf2	protein_coding	254.098	-0.264227	0.189772	0.0877553	0.246974
ENSMUSG00000008461	Fut1	protein_coding	0.129483	0.0136926	0.431594	0.749265	NA
ENSMUSG00000008475	Arpc5	protein_coding	399.609	-0.297459	0.131448	0.012815	0.0646382
ENSMUSG00000008482	Rnf151	protein_coding	0.117567	0	0.429932	1	NA
ENSMUSG00000008489	Elavl2	protein_coding	3.84026	-0.0626085	0.380628	0.533033	0.726586
ENSMUSG00000008496	Pou2f2	protein_coding	49.6807	0.12479	0.304792	0.431035	0.645133
ENSMUSG00000008540	Mgst1	protein_coding	373.277	-0.320912	0.164629	0.0233409	0.0987869
ENSMUSG00000008575	Nfib	protein_coding	5155.94	0.6743	0.108828	2.86167e-11	5.61553e-09
ENSMUSG00000008601	Rab25	protein_coding	1.45582	0.120461	0.43268	0.185288	NA
ENSMUSG00000008604	Ubqln4	protein_coding	740.896	0.38658	0.138537	0.00189005	0.0158797
ENSMUSG00000008658	Rbfox1	protein_coding	2269.68	0.67937	0.130564	8.75662e-09	7.29294e-07
ENSMUSG00000008668	Rps18	protein_coding	2444.97	-0.10314	0.123014	0.363249	0.585441
ENSMUSG00000008682	Rpl10	protein_coding	889.186	-0.408017	0.164907	0.00395459	0.0275131
ENSMUSG00000008683	Rps15a	protein_coding	10018.3	0.217986	0.164371	0.123212	0.306013
ENSMUSG00000008690	Ncaph2	protein_coding	379.019	-0.327601	0.138261	0.00842846	0.048141
ENSMUSG00000008730	Hipk1	protein_coding	942.93	0.0152469	0.125673	0.894974	0.947701
ENSMUSG00000008734	Gprc5b	protein_coding	244.39	-0.121356	0.147955	0.355172	0.580141
ENSMUSG00000008763	Man1a2	protein_coding	376.79	0.16339	0.143877	0.203504	0.415744
ENSMUSG00000008813	Tppp2	protein_coding	7.53101	0.380502	0.481769	0.0239233	0.100487
ENSMUSG00000008822	Acyp1	protein_coding	316.142	-0.177342	0.156326	0.194142	0.403347
ENSMUSG00000008843	Cldn13	protein_coding	1.09604	-0.0312294	0.421174	0.586856	NA
ENSMUSG00000008845	Cd163	protein_coding	190.713	-0.397814	0.261537	0.0260731	0.1065
ENSMUSG00000008855	Hdac5	protein_coding	596.52	-0.0168045	0.136046	0.891429	0.945975
ENSMUSG00000008859	Rala	protein_coding	1626.93	0.235811	0.124316	0.0391007	0.141285
ENSMUSG00000008874	Clec3a	protein_coding	0.391183	-0.0319266	0.438479	0.467886	NA
ENSMUSG00000008892	Vdac3	protein_coding	1741.29	-0.339811	0.113146	0.00126554	0.0116741
ENSMUSG00000008958	Vps72	protein_coding	1846.02	0.261425	0.130515	0.0278929	0.111649
ENSMUSG00000008976	Gabpa	protein_coding	110.691	-0.348843	0.17357	0.0173478	0.079906
ENSMUSG00000008999	Bmp7	protein_coding	12.1823	0.0637628	0.308562	0.675567	0.826682
ENSMUSG00000009013	Dynll1	protein_coding	839.583	-0.518923	0.231362	0.00276425	0.021018
ENSMUSG00000009030	Pdcl	protein_coding	105.953	-0.190891	0.206658	0.236599	0.456038
ENSMUSG00000009035	Tmem184b	protein_coding	302.13	-0.0011185	0.136668	0.992777	0.996435
ENSMUSG00000009073	Nf2	protein_coding	997.395	0.296694	0.128289	0.0113465	0.0590622
ENSMUSG00000009075	Cabp7	protein_coding	2.0713	-0.00520542	0.380931	0.954328	NA
ENSMUSG00000009076	Zmat5	protein_coding	186.408	0.0600406	0.169802	0.677775	0.828353
ENSMUSG00000009079	Ewsr1	protein_coding	497.319	-0.258095	0.151994	0.0536625	0.176351
ENSMUSG00000009090	Ap1b1	protein_coding	526.587	0.0231139	0.126341	0.842059	0.92042
ENSMUSG00000009092	Derl3	protein_coding	1.49533	0.0398749	0.405892	0.586377	NA
ENSMUSG00000009093	Gstt4	protein_coding	0.821114	-0.020996	0.41188	0.738553	NA
ENSMUSG00000009097	Tbx1	protein_coding	125.803	0.0581289	0.227982	0.726142	0.856756
ENSMUSG00000009108	Gnat2	protein_coding	3.06531	0.0437164	0.37005	0.677975	NA
ENSMUSG00000009112	Bcl2l13	protein_coding	756.305	0.258845	0.141387	0.0409953	0.145794
ENSMUSG00000009114	2610028H24Rik	protein_coding	3.68731	-0.371812	0.675999	0.0113348	0.0590271
ENSMUSG00000009115	Spatc1l	protein_coding	1.21017	0.0493745	0.419544	0.453399	NA
ENSMUSG00000009145	Dqx1	protein_coding	7.41328	-0.103339	0.37084	0.382393	0.601485
ENSMUSG00000009185	Ccl8	protein_coding	101.658	-0.198769	0.243709	0.242331	0.462036
ENSMUSG00000009207	Lnpk	protein_coding	228.339	0.424911	0.162421	0.00241555	0.0191188
ENSMUSG00000009210	Prr29	protein_coding	88.9913	-0.0807473	0.213305	0.619838	0.788659
ENSMUSG00000009214	Mymk	protein_coding	32.8065	-5.43304	0.754376	1.48578e-15	9.47957e-13
ENSMUSG00000009216	Fam163b	protein_coding	0.546547	0.0242979	0.434347	0.57944	NA
ENSMUSG00000009248	Ascl2	protein_coding	0.779121	0.0583678	0.430977	0.346257	NA
ENSMUSG00000009281	Rarres2	protein_coding	452.683	-0.415737	0.180022	0.00562552	0.0353291
ENSMUSG00000009291	Pttg1ip	protein_coding	779.887	-0.341273	0.122061	0.00239313	0.0189926
ENSMUSG00000009292	Trpm2	protein_coding	5.11815	-0.100746	0.382406	0.36017	0.5831
ENSMUSG00000009293	Ube2g2	protein_coding	696.629	-0.323355	0.144929	0.0121733	0.0621022
ENSMUSG00000009350	Mpo	protein_coding	19.2911	-0.143212	0.638953	NA	NA
ENSMUSG00000009376	Met	protein_coding	119.656	0.0797639	0.187717	0.603169	0.777783
ENSMUSG00000009378	Slc16a12	protein_coding	9.83021	0.0932983	0.320921	0.528444	0.723486
ENSMUSG00000009394	Syn2	protein_coding	30.9302	-0.662019	0.453306	0.00262746	0.0202684
ENSMUSG00000009406	Elk1	protein_coding	236.161	-0.156263	0.154831	0.249376	0.470289
ENSMUSG00000009418	Nav1	protein_coding	593.876	0.193644	0.178116	0.193628	0.402513
ENSMUSG00000009470	Tnpo1	protein_coding	386.325	-0.05619	0.124853	0.624714	0.791047
ENSMUSG00000009471	Myod1	protein_coding	231.754	0.116237	0.195159	0.458117	0.667805
ENSMUSG00000009487	Otog	protein_coding	13.2738	-0.0725041	0.320819	0.619764	0.788659
ENSMUSG00000009535	Rnmt	protein_coding	401.623	0.0866321	0.157963	0.529051	0.723845
ENSMUSG00000009545	Kcnq1	protein_coding	10.4155	-0.235915	0.335503	0.145839	0.339037
ENSMUSG00000009549	Srp14	protein_coding	2080.11	-0.210125	0.11843	0.0556443	0.180586
ENSMUSG00000009551	6330409D20Rik	protein_coding	0.435934	-0.0202496	0.43045	0.65763	NA
ENSMUSG00000009555	Cdk9	protein_coding	149.23	0.088231	0.18228	0.558825	0.745429
ENSMUSG00000009563	Tor2a	protein_coding	98.9737	0.137819	0.195168	0.379199	0.598725
ENSMUSG00000009566	Fpgs	protein_coding	174.936	-0.390328	0.145974	0.00258701	0.0200834
ENSMUSG00000009569	Mkl2	protein_coding	668.728	-0.192495	0.113198	0.068512	0.208461
ENSMUSG00000009575	Cbx5	protein_coding	824.103	0.341237	0.131386	0.00425868	0.02894
ENSMUSG00000009585	Apobec3	protein_coding	223.329	0.0751617	0.281998	0.645643	0.805859
ENSMUSG00000009588	St6galnac1	protein_coding	0.775483	0.0121416	0.415765	0.833015	NA
ENSMUSG00000009596	Taf7l	protein_coding	0.0587835	0	0.429932	1	NA
ENSMUSG00000009614	Sardh	protein_coding	21.274	-0.113104	0.298252	0.479748	0.686073
ENSMUSG00000009621	Vav2	protein_coding	45.5932	-0.271863	0.308492	0.114223	0.291303
ENSMUSG00000009628	Tex15	protein_coding	2.42686	0.0532448	0.378755	0.593277	NA
ENSMUSG00000009630	Ppp2cb	protein_coding	175.876	-0.634769	0.190144	4.61942e-05	0.000846242
ENSMUSG00000009633	G0s2	protein_coding	637.565	-0.30786	0.218947	0.0643173	0.199296
ENSMUSG00000009640	Dmap1	protein_coding	100.449	0.0998533	0.204099	0.532488	0.72631
ENSMUSG00000009646	Pla2g12b	protein_coding	4.90711	-0.273482	0.591774	0.0232222	0.0985505
ENSMUSG00000009647	Mcu	protein_coding	1518.01	-0.138615	0.150464	0.296885	0.52074
ENSMUSG00000009654	Oit3	protein_coding	3.81038	-0.147317	0.39909	0.205846	0.41792
ENSMUSG00000009670	Tex11	protein_coding	0.698102	0	0.425479	1	NA
ENSMUSG00000009681	Bcr	protein_coding	99.6458	-0.0646954	0.198664	0.682047	0.831299
ENSMUSG00000009687	Fxyd5	protein_coding	102.903	-0.490091	0.236457	0.00502571	0.0326352
ENSMUSG00000009731	Kcnd1	protein_coding	6.47865	0.350265	0.469318	0.0306621	0.11939
ENSMUSG00000009733	Tfcp2	protein_coding	82.3154	-0.00942569	0.214547	0.953869	0.978459
ENSMUSG00000009734	Pou6f2	protein_coding	0.692816	0.0484073	0.427537	0.416197	NA
ENSMUSG00000009739	Pou6f1	protein_coding	142.233	0.298071	0.203083	0.0634993	0.197831
ENSMUSG00000009741	Ubp1	protein_coding	515.382	0.0570637	0.167701	0.690549	0.836472
ENSMUSG00000009772	Nuak2	protein_coding	13.5705	-0.264572	0.366914	0.0972335	0.262806
ENSMUSG00000009828	Ick	protein_coding	177.711	-0.178016	0.161649	0.202972	0.415368
ENSMUSG00000009863	Sdhb	protein_coding	9038.27	0.00206521	0.115345	0.984671	0.992989
ENSMUSG00000009876	Cox4i2	protein_coding	39.4834	-0.635781	0.298835	0.00118299	0.011076
ENSMUSG00000009894	Snap47	protein_coding	387.303	0.349506	0.180496	0.0200905	0.0887988
ENSMUSG00000009905	Kdsr	protein_coding	174.17	-0.0217184	0.177413	0.883726	0.942129
ENSMUSG00000009907	Vps4b	protein_coding	338.238	0.14153	0.138231	0.256021	0.476546
ENSMUSG00000009927	Rps25	protein_coding	7951.33	0.303161	0.159724	0.0286839	0.114043
ENSMUSG00000009941	Nxf2	protein_coding	0.616518	-0.0150451	0.416883	0.791783	NA
ENSMUSG00000009995	Taz	protein_coding	734.993	0.369473	0.120082	0.000854686	0.00862376
ENSMUSG00000010021	Kif19a	protein_coding	3.22279	-0.0797073	0.390053	0.417676	NA
ENSMUSG00000010025	Aldh3a2	protein_coding	95.6264	-0.0824489	0.201941	0.604438	0.778536
ENSMUSG00000010044	Zmynd10	protein_coding	2.91988	0.17873	0.431035	0.121812	NA
ENSMUSG00000010045	Tmem115	protein_coding	155.951	0.0112123	0.163233	0.936522	0.969606
ENSMUSG00000010047	Hyal2	protein_coding	144.738	0.0267729	0.158903	0.846402	0.922753
ENSMUSG00000010048	Ifrd2	protein_coding	192.157	0.187224	0.149308	0.15637	0.354741
ENSMUSG00000010051	Hyal1	protein_coding	21.2894	0.0175848	0.2685	0.915433	0.959647
ENSMUSG00000010054	Tusc2	protein_coding	516.223	0.334021	0.140728	0.00806139	0.0464146
ENSMUSG00000010057	Nprl2	protein_coding	142.113	0.415709	0.195603	0.00849026	0.0483398
ENSMUSG00000010064	Slc38a3	protein_coding	469.664	-0.490809	0.182994	0.00122292	0.0113534
ENSMUSG00000010066	Cacna2d2	protein_coding	13.812	-0.167905	0.327251	0.277047	0.498205
ENSMUSG00000010067	Rassf1	protein_coding	289.182	0.217993	0.15749	0.112286	0.288006
ENSMUSG00000010080	Epn3	protein_coding	1.66698	-0.0434309	0.395468	0.601332	NA
ENSMUSG00000010086	Rnf112	protein_coding	7.26996	-0.585847	0.65023	0.0048808	0.0319016
ENSMUSG00000010095	Slc3a2	protein_coding	790.388	-0.700634	0.119769	1.852e-10	2.94776e-08
ENSMUSG00000010097	Nxf1	protein_coding	536.882	-0.19866	0.123273	0.0802062	0.232206
ENSMUSG00000010110	Stx5a	protein_coding	234.047	-0.272772	0.154152	0.04352	0.152372
ENSMUSG00000010122	Slc47a1	protein_coding	561.503	-0.478692	0.153121	0.000357608	0.00427965
ENSMUSG00000010136	Pifo	protein_coding	1.98605	-0.052092	0.383996	0.58358	NA
ENSMUSG00000010142	Tnfrsf13b	protein_coding	17.0168	-0.0805119	0.338411	0.553142	0.741231
ENSMUSG00000010154	Spire2	protein_coding	1.11249	0.0119178	0.387856	0.887845	NA
ENSMUSG00000010175	Prox1	protein_coding	173.778	-0.207773	0.25322	0.224553	0.441372
ENSMUSG00000010277	2610507B11Rik	protein_coding	2217.14	0.302885	0.114009	0.00433145	0.0292971
ENSMUSG00000010290	AI597479	protein_coding	202.221	0.118136	0.174796	0.422212	0.637685
ENSMUSG00000010307	Tmem86a	protein_coding	64.9902	-0.195079	0.235033	0.247537	0.468305
ENSMUSG00000010311	Optc	protein_coding	2.07385	-0.0930239	0.404985	0.319208	NA
ENSMUSG00000010342	Tex14	protein_coding	2.19204	-0.118711	0.424803	0.204902	NA
ENSMUSG00000010358	Ifi35	protein_coding	113.498	-0.20086	0.190806	0.195157	0.404459
ENSMUSG00000010362	Rdm1	protein_coding	165.932	0.196264	0.163105	0.162989	0.36396
ENSMUSG00000010376	Nedd8	protein_coding	3393.23	-0.410537	0.103248	2.41404e-05	0.0005123
ENSMUSG00000010392	Gosr1	protein_coding	101.191	-0.47901	0.220282	0.00454646	0.0303486
ENSMUSG00000010406	Mrpl52	protein_coding	614.764	0.170873	0.117693	0.117839	0.297087
ENSMUSG00000010453	Kansl3	protein_coding	436.617	0.711271	0.12903	1.17646e-09	1.40439e-07
ENSMUSG00000010461	Eya4	protein_coding	401.831	0.240844	0.164054	0.0881131	0.247786
ENSMUSG00000010476	Ebf3	protein_coding	225.472	0.0771346	0.192888	0.620219	0.788755
ENSMUSG00000010492	Uckl1os	antisense	427.578	0.264221	0.20211	0.0987472	0.265538
ENSMUSG00000010517	Faf1	protein_coding	742.293	0.651758	0.17348	8.65543e-06	0.000225845
ENSMUSG00000010529	Gm266	protein_coding	14.6996	-0.326299	0.366071	0.0569826	0.183342
ENSMUSG00000010538	Tsacc	protein_coding	47.1531	-0.305408	0.257498	0.080607	0.233036
ENSMUSG00000010554	Mettl16	protein_coding	251.413	0.3392	0.178031	0.0228521	0.0975145
ENSMUSG00000010592	Dazl	protein_coding	7.82925	0.0201194	0.330645	0.882549	0.941504
ENSMUSG00000010601	Apol7a	protein_coding	0.551541	0.0242435	0.429508	0.612308	NA
ENSMUSG00000010607	Pigyl	protein_coding	333.821	-0.592012	0.165619	2.98764e-05	0.000602789
ENSMUSG00000010608	Rbm25	protein_coding	2424.51	0.189076	0.135274	0.122577	0.304899
ENSMUSG00000010609	Psen2	protein_coding	338.416	-0.149565	0.153628	0.267573	0.488402
ENSMUSG00000010651	Acaa1b	protein_coding	7.1412	-0.129892	0.38443	0.270873	0.492186
ENSMUSG00000010660	Plcd1	protein_coding	143.091	-0.111968	0.178935	0.453312	0.663353
ENSMUSG00000010663	Fads1	protein_coding	158.974	-0.17505	0.173208	0.231745	0.449847
ENSMUSG00000010721	Lmbr1	protein_coding	321.09	0.294827	0.152914	0.0281453	0.112401
ENSMUSG00000010751	Tnfrsf22	protein_coding	13.954	-0.0999929	0.297029	0.531101	0.725403
ENSMUSG00000010755	Cars	protein_coding	241.412	0.332672	0.150313	0.0120815	0.0617878
ENSMUSG00000010760	Phlda2	protein_coding	0.31134	0.0273834	0.436046	0.531417	NA
ENSMUSG00000010797	Wnt2	protein_coding	7.50598	-0.169373	0.357561	0.23242	0.450897
ENSMUSG00000010803	Gabra1	protein_coding	4.78683	-0.0333933	0.362121	0.763234	0.87839
ENSMUSG00000010830	Kdelr3	protein_coding	147.016	-0.8316	0.320289	7.65035e-05	0.00128027
ENSMUSG00000010911	Apip	protein_coding	337.193	0.0581965	0.146046	0.654424	0.811515
ENSMUSG00000010914	Pdhx	protein_coding	778.726	0.0719498	0.170764	0.619817	0.788659
ENSMUSG00000010936	Vac14	protein_coding	155.1	0.535701	0.178716	0.000338793	0.00408605
ENSMUSG00000011008	Mcoln2	protein_coding	6.79765	-0.0254302	0.357525	0.823769	0.911939
ENSMUSG00000011034	Slc5a1	protein_coding	0.148302	0	0.429932	1	NA
ENSMUSG00000011052	1700049J03Rik	antisense	0.0526622	0	0.429932	1	NA
ENSMUSG00000011096	Akt1s1	protein_coding	229.788	-0.343566	0.181338	0.0226908	0.0970865
ENSMUSG00000011114	Tbrg1	protein_coding	326.905	0.0451786	0.142443	0.723245	0.855319
ENSMUSG00000011118	Panx3	protein_coding	6.16597	-0.0435963	0.445177	NA	NA
ENSMUSG00000011148	Adssl1	protein_coding	4739.55	-0.00504716	0.110712	0.961207	0.982398
ENSMUSG00000011154	Cfap161	protein_coding	0.574718	0.0132785	0.423835	0.790583	NA
ENSMUSG00000011158	Brf1	protein_coding	170.51	-0.0379341	0.172441	0.794899	0.89635
ENSMUSG00000011171	Vipr2	protein_coding	25.5439	-0.373389	0.372025	0.0366076	0.13566
ENSMUSG00000011179	Odc1	protein_coding	185.52	0.121474	0.28881	0.45779	0.667715
ENSMUSG00000011254	Thg1l	protein_coding	41.1156	-0.833444	0.38616	0.000239676	0.00310711
ENSMUSG00000011256	Adam19	protein_coding	164.819	-0.376565	0.187462	0.0144307	0.0701699
ENSMUSG00000011257	Pabpc4	protein_coding	3919.5	-0.122034	0.0979535	0.190031	0.398799
ENSMUSG00000011263	Exoc3l2	protein_coding	9.50925	0.270488	0.366065	0.0928196	0.255798
ENSMUSG00000011267	Zfp296	protein_coding	7.75201	-0.0896734	0.339344	0.510986	0.710858
ENSMUSG00000011305	Plin5	protein_coding	273.015	-0.612687	0.200174	0.000139598	0.00205056
ENSMUSG00000011306	Sugp1	protein_coding	147.949	0.223999	0.157445	0.10265	0.272006
ENSMUSG00000011382	Dhdh	protein_coding	503.473	0.678172	0.189123	1.27185e-05	0.000306722
ENSMUSG00000011427	Zfp790	protein_coding	25.1056	0.259909	0.290587	0.132974	0.321114
ENSMUSG00000011486	Slc25a41	protein_coding	0.30986	0.0273119	0.436013	0.532449	NA
ENSMUSG00000011589	Fsd1	protein_coding	0.643903	-0.0209101	0.41687	0.719619	NA
ENSMUSG00000011632	Pinlyp	protein_coding	0.0587835	0	0.429932	1	NA
ENSMUSG00000011658	Fuz	protein_coding	154.44	-0.066133	0.173802	0.652026	0.810344
ENSMUSG00000011751	Sptbn4	protein_coding	0.0494341	0	0.429932	1	NA
ENSMUSG00000011752	Pgam1	protein_coding	19.75	-0.115245	0.269701	0.491113	0.695178
ENSMUSG00000011831	Evi5	protein_coding	290.36	0.115155	0.133158	0.341245	0.565845
ENSMUSG00000011832	Evi5l	protein_coding	135.95	0.0946513	0.173987	0.518963	0.71585
ENSMUSG00000011837	Snapc2	protein_coding	88.1091	-0.171614	0.194293	0.272715	0.494137
ENSMUSG00000011877	Git1	protein_coding	224.013	0.180859	0.17826	0.224904	0.441706
ENSMUSG00000011884	Gltp	protein_coding	235.298	-0.143846	0.141501	0.256912	0.477522
ENSMUSG00000011958	Bnip2	protein_coding	2273.94	0.0956842	0.115227	0.372838	0.593039
ENSMUSG00000011960	Ccnt1	protein_coding	512.223	0.179556	0.114726	0.0930425	0.256117
ENSMUSG00000012017	Scarf2	protein_coding	100.675	-0.59345	0.286791	0.00193838	0.0162003
ENSMUSG00000012076	Brms1l	protein_coding	114.256	-0.0473404	0.204886	0.767463	0.880942
ENSMUSG00000012114	Med15	protein_coding	254.597	-0.0533419	0.145961	0.681468	0.830996
ENSMUSG00000012117	Dhdds	protein_coding	174.621	-0.0256508	0.147835	0.845001	0.921627
ENSMUSG00000012123	Crybg2	protein_coding	0.546474	0.0278103	0.435867	0.527978	NA
ENSMUSG00000012126	Ubxn11	protein_coding	2.94107	-0.0474496	0.363158	0.671405	NA
ENSMUSG00000012187	Mogat1	protein_coding	9.1751	-0.0493976	0.345819	0.696031	0.840012
ENSMUSG00000012211	Tex22	protein_coding	0.0636765	0	0.429932	1	NA
ENSMUSG00000012296	Tjap1	protein_coding	449.249	0.0500813	0.150337	0.706165	0.845233
ENSMUSG00000012350	Ehf	protein_coding	1.77788	-0.0814397	0.438249	0.241287	NA
ENSMUSG00000012405	Rpl15	protein_coding	455.08	-0.29289	0.153928	0.0299853	0.117489
ENSMUSG00000012422	Tmem167	protein_coding	477.921	-0.345917	0.123996	0.00238013	0.0188999
ENSMUSG00000012428	Steap4	protein_coding	213.344	-0.430959	0.194953	0.00627905	0.0383899
ENSMUSG00000012429	Mplkip	protein_coding	174.962	-0.390274	0.160689	0.00500475	0.0325286
ENSMUSG00000012443	Kif11	protein_coding	11.672	-3.95201	1.14899	4.42857e-07	1.90508e-05
ENSMUSG00000012483	Rpa3	protein_coding	66.9658	-0.799806	0.357577	0.000248546	0.00318847
ENSMUSG00000012519	Mlkl	protein_coding	13.1889	-0.183432	0.337083	0.23085	0.449067
ENSMUSG00000012535	Tnpo3	protein_coding	930.674	0.217221	0.13861	0.081731	0.235053
ENSMUSG00000012609	Ttll5	protein_coding	79.1041	-0.304218	0.200935	0.0569282	0.183307
ENSMUSG00000012640	Zfp715	protein_coding	244.134	0.244309	0.182714	0.106466	0.278358
ENSMUSG00000012705	Retn	protein_coding	155.479	-0.763113	0.301296	0.000155566	0.00221302
ENSMUSG00000012777	Acp4	protein_coding	0.170247	0	0.429932	1	NA
ENSMUSG00000012819	Cdh23	protein_coding	25.3215	0.340248	0.367696	0.0500209	0.168244
ENSMUSG00000012848	Rps5	protein_coding	5332.73	0.0153666	0.123711	0.892779	0.946636
ENSMUSG00000012889	Podnl1	protein_coding	2.11601	-0.0904856	0.422346	0.272086	NA
ENSMUSG00000013033	Adgrl1	protein_coding	1047.51	-0.0251868	0.195883	0.872391	0.935775
ENSMUSG00000013076	Amotl1	protein_coding	8722.39	0.44022	0.103819	6.5253e-06	0.000178047
ENSMUSG00000013089	Etv5	protein_coding	200.945	-0.0553881	0.165067	0.696176	0.840012
ENSMUSG00000013091	Tmem190	protein_coding	0.115533	0	0.429932	1	NA
ENSMUSG00000013150	Gfod2	protein_coding	51.4082	0.277044	0.22968	0.10119	0.269632
ENSMUSG00000013155	Enkd1	protein_coding	20.7055	-0.506527	0.367485	0.00992453	0.053995
ENSMUSG00000013160	Atp6v0d1	protein_coding	246.379	-0.172917	0.130257	0.145611	0.338811
ENSMUSG00000013236	Ptprs	protein_coding	477.342	-0.00128037	0.175022	0.993064	0.996542
ENSMUSG00000013275	Slc41a1	protein_coding	507.616	0.0151244	0.120581	0.892196	0.946293
ENSMUSG00000013353	4931406B18Rik	protein_coding	0.127353	0	0.429932	1	NA
ENSMUSG00000013367	Iglon5	protein_coding	10.3265	-0.103474	0.334909	0.463658	0.672479
ENSMUSG00000013415	Igf2bp1	protein_coding	0.67444	-0.052391	0.423594	0.414412	NA
ENSMUSG00000013419	Zfp651	protein_coding	1332.85	0.170768	0.134494	0.1613	0.361657
ENSMUSG00000013465	Nelfb	protein_coding	240.769	0.117903	0.136497	0.339325	0.563771
ENSMUSG00000013483	Card14	protein_coding	13.992	-0.0420707	0.289156	0.79284	0.89503
ENSMUSG00000013495	Tmem175	protein_coding	116.424	0.311859	0.190546	0.0445667	0.154843
ENSMUSG00000013523	Bcas1	protein_coding	34.8198	-0.396701	0.260283	0.026268	0.107113
ENSMUSG00000013539	Tango2	protein_coding	543.798	0.169698	0.168787	0.238462	0.457597
ENSMUSG00000013562	4833413E03Rik	lincRNA	0.0647416	0.0062315	0.430279	0.884055	NA
ENSMUSG00000013584	Aldh1a2	protein_coding	114.654	0.132703	0.202154	0.405114	0.622399
ENSMUSG00000013593	Ndufs2	protein_coding	4662.09	-0.321954	0.126979	0.00557644	0.0350681
ENSMUSG00000013611	Snx31	protein_coding	0.0526622	0	0.429932	1	NA
ENSMUSG00000013622	Atraid	protein_coding	924.383	-0.0966756	0.159841	0.486006	0.691157
ENSMUSG00000013629	Cad	protein_coding	104.1	0.167441	0.215856	0.307341	0.533009
ENSMUSG00000013643	Lypd8	protein_coding	0.0673008	0	0.429932	1	NA
ENSMUSG00000013646	Sh3bp5l	protein_coding	253.509	-0.112664	0.135728	0.359096	0.582554
ENSMUSG00000013662	Atad1	protein_coding	933.19	-0.372031	0.169722	0.0100048	0.0542257
ENSMUSG00000013663	Pten	protein_coding	689.968	-0.00490766	0.130553	0.967141	0.984964
ENSMUSG00000013698	Pea15a	protein_coding	631.38	-0.0461501	0.134415	0.705083	0.84479
ENSMUSG00000013701	Timm23	protein_coding	790.504	0.175378	0.182959	0.246577	0.467348
ENSMUSG00000013707	Tnfaip8l2	protein_coding	9.45477	0.197963	0.342906	0.197175	0.406715
ENSMUSG00000013736	Trnt1	protein_coding	116.405	-0.0291774	0.199601	0.853694	0.926426
ENSMUSG00000013766	Ly6g6e	protein_coding	1.11509	0.0461148	0.398108	0.572265	NA
ENSMUSG00000013787	Ehmt2	protein_coding	281.619	0.207488	0.145275	0.108802	0.281937
ENSMUSG00000013822	Elof1	protein_coding	374.804	-0.312279	0.145908	0.0160201	0.0757386
ENSMUSG00000013833	Med16	protein_coding	506.65	0.18782	0.122685	0.0968274	0.262005
ENSMUSG00000013846	St3gal1	protein_coding	481.907	0.0326274	0.180976	0.82811	0.913748
ENSMUSG00000013858	Tmem259	protein_coding	430.092	0.106395	0.15555	0.434486	0.648401
ENSMUSG00000013878	Rnf170	protein_coding	256.18	0.0305133	0.148151	0.816388	0.908364
ENSMUSG00000013921	Clip3	protein_coding	115.97	-0.383069	0.247207	0.028985	0.114857
ENSMUSG00000013928	Thap8	protein_coding	2.56266	0.0988767	0.390895	0.342343	NA
ENSMUSG00000013936	Myl2	protein_coding	6328.34	-0.28179	0.290174	0.106633	0.278426
ENSMUSG00000013973	Dedd	protein_coding	486.953	0.211641	0.130657	0.0755056	0.22306
ENSMUSG00000013974	Mcemp1	protein_coding	3.13575	-0.103084	0.404911	0.289488	NA
ENSMUSG00000013997	Nit1	protein_coding	145.206	0.400345	0.203624	0.0131566	0.0658518
ENSMUSG00000014030	Pax5	protein_coding	22.6437	-0.10771	0.431137	0.209511	0.422652
ENSMUSG00000014039	Prdm15	protein_coding	71.9523	0.0494973	0.205846	0.757664	0.875246
ENSMUSG00000014074	Rnf168	protein_coding	258.525	0.115049	0.136257	0.350485	0.575401
ENSMUSG00000014075	Tctex1d2	protein_coding	133.455	0.000652363	0.178945	0.996513	0.997906
ENSMUSG00000014077	Chp1	protein_coding	962.344	-0.257756	0.115121	0.0161191	0.0760058
ENSMUSG00000014158	Trpv4	protein_coding	19.6301	-0.175544	0.285505	0.295126	0.518594
ENSMUSG00000014164	Klhl3	protein_coding	35.7127	0.0522831	0.28553	0.746457	0.868501
ENSMUSG00000014177	Tvp23b	protein_coding	137.477	-0.0823556	0.171352	0.570981	0.753667
ENSMUSG00000014195	Dnajc7	protein_coding	2143.54	-0.388923	0.137865	0.00170147	0.0146125
ENSMUSG00000014198	Zfp385c	protein_coding	3.87781	0.0308619	0.365863	0.773422	0.884573
ENSMUSG00000014226	Cacybp	protein_coding	742.259	0.221088	0.180064	0.140464	0.332388
ENSMUSG00000014232	Cluap1	protein_coding	135.936	-0.0210494	0.173703	0.885824	0.943451
ENSMUSG00000014243	Zswim7	protein_coding	241.42	0.347105	0.1537	0.00998351	0.0541514
ENSMUSG00000014245	Pigl	protein_coding	26.8605	0.222197	0.285222	0.193295	0.402161
ENSMUSG00000014294	Ndufa2	protein_coding	5984.11	0.0718957	0.150837	0.589239	0.767001
ENSMUSG00000014301	Pam16	protein_coding	746.168	-0.0115634	0.15132	0.930964	0.967558
ENSMUSG00000014303	Glis2	protein_coding	54.0041	0.0587747	0.248674	0.726052	0.85673
ENSMUSG00000014313	Cox6c	protein_coding	25525.7	-0.367229	0.125267	0.00137631	0.012388
ENSMUSG00000014329	Bicc1	protein_coding	583.551	-0.168043	0.167528	0.240747	0.460317
ENSMUSG00000014349	Ube2z	protein_coding	407.648	-0.294468	0.113376	0.00532698	0.0339857
ENSMUSG00000014353	Tmem87b	protein_coding	377.735	-0.0849449	0.119452	0.442877	0.65492
ENSMUSG00000014355	Anapc1	protein_coding	282.404	-0.16669	0.160398	0.230717	0.448959
ENSMUSG00000014361	Mertk	protein_coding	135.357	-0.501432	0.238303	0.00427283	0.0290223
ENSMUSG00000014402	Tsg101	protein_coding	390.95	-0.102532	0.153239	0.446484	0.658081
ENSMUSG00000014418	Hps5	protein_coding	120.858	0.35548	0.185235	0.0199795	0.0885265
ENSMUSG00000014426	Map3k4	protein_coding	562.482	0.494659	0.147501	0.000147773	0.00213824
ENSMUSG00000014444	Piezo1	protein_coding	431.793	-0.127133	0.16148	0.362941	0.585304
ENSMUSG00000014453	Blk	protein_coding	4.12338	0.0250097	0.429412	NA	NA
ENSMUSG00000014470	Rnf166	protein_coding	475.448	0.0729614	0.127489	0.532348	0.726206
ENSMUSG00000014496	Ankrd28	protein_coding	834.226	0.392198	0.127045	0.000726436	0.00761243
ENSMUSG00000014498	Ankrd52	protein_coding	81.0066	0.00219276	0.238508	0.989529	0.995269
ENSMUSG00000014503	Pkd2l2	protein_coding	52.118	-0.234376	0.223308	0.159892	0.359852
ENSMUSG00000014504	Srp19	protein_coding	946.09	-0.111052	0.113079	0.293179	0.516353
ENSMUSG00000014543	Klra17	protein_coding	1.17859	-0.0314446	0.40726	0.651735	NA
ENSMUSG00000014547	Wdfy2	protein_coding	178.09	0.0935051	0.163194	0.506499	0.707091
ENSMUSG00000014550	Rbsn	protein_coding	132.648	-0.014238	0.157871	0.917578	0.96063
ENSMUSG00000014551	Mrps25	protein_coding	394.907	-0.111352	0.129375	0.346277	0.570819
ENSMUSG00000014554	Dguok	protein_coding	587.349	-0.538813	0.127143	3.26669e-06	0.000100208
ENSMUSG00000014592	Camta1	protein_coding	764.386	-0.170524	0.127225	0.143529	0.336011
ENSMUSG00000014599	Csf1	protein_coding	216.774	-0.093519	0.169001	0.516241	0.714048
ENSMUSG00000014601	Strip1	protein_coding	609.614	0.121816	0.106719	0.225323	0.442097
ENSMUSG00000014602	Kif1a	protein_coding	32.148	-0.0431299	0.272303	0.793916	0.895711
ENSMUSG00000014606	Slc25a11	protein_coding	2420.1	0.0504907	0.11143	0.628465	0.793404
ENSMUSG00000014609	Chrne	protein_coding	245.629	-0.117553	0.178868	0.431007	0.645133
ENSMUSG00000014633	Cmc2	protein_coding	448.601	-0.0977977	0.153908	0.469158	0.676671
ENSMUSG00000014668	Chfr	protein_coding	313.163	-0.176296	0.147658	0.17842	0.385286
ENSMUSG00000014686	Ceacam16	protein_coding	0.254375	-0.0210414	0.433578	0.626903	NA
ENSMUSG00000014704	Hoxa2	protein_coding	8.5074	-0.040168	0.33629	0.762633	0.878192
ENSMUSG00000014725	Adam28	protein_coding	0.445819	0	0.429932	1	NA
ENSMUSG00000014748	Tex261	protein_coding	1357.66	0.118275	0.0777182	0.116287	0.294273
ENSMUSG00000014763	Fam120b	protein_coding	207.818	-0.0219418	0.155673	0.872042	0.935622
ENSMUSG00000014767	Tbp	protein_coding	100.689	0.00981224	0.196958	0.950235	0.97704
ENSMUSG00000014769	Psmb1	protein_coding	3281.72	0.0822121	0.151925	0.539082	0.730073
ENSMUSG00000014771	Pdcd2	protein_coding	101.16	0.325881	0.202508	0.0423912	0.14968
ENSMUSG00000014773	Dll1	protein_coding	38.7961	0.160103	0.262355	0.34514	0.569403
ENSMUSG00000014776	Nol3	protein_coding	726.254	0.051158	0.116805	0.637706	0.800205
ENSMUSG00000014778	Fhod1	protein_coding	451.08	0.748851	0.229197	1.94952e-05	0.000432304
ENSMUSG00000014782	Plekhg4	protein_coding	4.14981	-0.0239785	0.365011	0.823114	0.911564
ENSMUSG00000014786	Slc9a5	protein_coding	21.7794	0.00822474	0.275967	0.959982	0.981973
ENSMUSG00000014791	Elmo3	protein_coding	7.24554	0.300603	0.40988	0.0580136	0.185708
ENSMUSG00000014813	Stc1	protein_coding	60.3844	-0.867989	0.444117	0.000314257	0.00384435
ENSMUSG00000014837	4931428F04Rik	protein_coding	11.4097	0.0448082	0.317126	0.759679	0.876552
ENSMUSG00000014846	Tppp3	protein_coding	1630.7	-1.28253	0.182815	1.6985e-15	9.73241e-13
ENSMUSG00000014850	Msh3	protein_coding	269.267	0.075683	0.153152	0.574028	0.755647
ENSMUSG00000014856	Tmem208	protein_coding	269.939	-0.0710216	0.16863	0.621517	0.789224
ENSMUSG00000014859	E2f4	protein_coding	206.097	0.473414	0.205207	0.00358931	0.0256828
ENSMUSG00000014867	Surf4	protein_coding	1406.04	-0.142852	0.128145	0.223248	0.440433
ENSMUSG00000014873	Surf2	protein_coding	111.177	0.175001	0.204523	0.275396	0.496782
ENSMUSG00000014905	Dnajb9	protein_coding	251.806	0.00449806	0.153076	0.973341	0.987752
ENSMUSG00000014907	Naf1	protein_coding	83.6491	0.258017	0.183116	0.0886833	0.248634
ENSMUSG00000014932	Yes1	protein_coding	88.8422	0.0309104	0.205978	0.847219	0.923062
ENSMUSG00000014956	Ppp1cb	protein_coding	2403.36	-0.00266121	0.142443	0.983358	0.992364
ENSMUSG00000014959	Gorasp2	protein_coding	703.153	0.111284	0.114915	0.29883	0.522551
ENSMUSG00000014980	Tsen15	protein_coding	209.819	0.0520896	0.140223	0.679415	0.829573
ENSMUSG00000015002	Efr3a	protein_coding	742.695	0.124739	0.113547	0.239333	0.458716
ENSMUSG00000015013	Trappc2l	protein_coding	641.595	-0.460319	0.126068	6.41281e-05	0.0011028
ENSMUSG00000015016	Acsf3	protein_coding	50.4956	-0.168186	0.233756	0.316899	0.541805
ENSMUSG00000015023	Ddx19a	protein_coding	179.352	0.146514	0.17951	0.327481	0.552683
ENSMUSG00000015027	Galns	protein_coding	17.7441	-0.0381105	0.306523	0.802367	0.899878
ENSMUSG00000015053	Gata2	protein_coding	84.3424	0.345715	0.224194	0.0402574	0.144028
ENSMUSG00000015083	C8g	protein_coding	17.5193	-0.0169792	0.284152	0.916301	0.960021
ENSMUSG00000015085	Entpd2	protein_coding	258.356	-0.358102	0.153531	0.00780176	0.0453021
ENSMUSG00000015087	Rabl6	protein_coding	1644.29	0.370777	0.113245	0.000436761	0.0050133
ENSMUSG00000015090	Ptgds	protein_coding	3.15656	-0.0857678	0.376603	0.434131	NA
ENSMUSG00000015092	Edf1	protein_coding	1765.9	0.0186742	0.116989	0.863708	0.931768
ENSMUSG00000015093	Clic3	protein_coding	2.20959	-0.0569807	0.379874	0.567411	NA
ENSMUSG00000015094	Npdc1	protein_coding	265.45	-0.461422	0.159027	0.000820235	0.00839876
ENSMUSG00000015095	Fbxw5	protein_coding	568.15	0.196875	0.151827	0.140937	0.33299
ENSMUSG00000015112	Slc25a13	protein_coding	24.378	-0.0546634	0.272308	0.740874	0.865422
ENSMUSG00000015120	Ube2i	protein_coding	47.4885	0.124784	0.270355	0.4566	0.66634
ENSMUSG00000015126	Tsr3	protein_coding	355.911	0.168128	0.171169	0.247132	0.467966
ENSMUSG00000015127	Unkl	protein_coding	14.2664	0.134121	0.309825	0.394011	0.612237
ENSMUSG00000015133	Lrrk1	protein_coding	140.408	-0.0655341	0.18238	0.664203	0.818188
ENSMUSG00000015134	Aldh1a3	protein_coding	33.9112	0.0595792	0.272249	0.718698	0.853324
ENSMUSG00000015143	Actn1	protein_coding	658.335	-0.577822	0.178314	0.000108432	0.00169203
ENSMUSG00000015149	Sirt2	protein_coding	706.414	0.300509	0.128182	0.0102786	0.0551328
ENSMUSG00000015165	Hnrnpl	protein_coding	858.72	-0.617403	0.111239	2.31774e-09	2.37154e-07
ENSMUSG00000015176	Nolc1	protein_coding	319.408	0.0324799	0.142026	0.798604	0.898317
ENSMUSG00000015189	Casd1	protein_coding	306.164	0.105432	0.141647	0.406466	0.623257
ENSMUSG00000015202	Cnksr3	protein_coding	39.4479	-0.198801	0.263388	0.244995	0.465088
ENSMUSG00000015214	Mtmr1	protein_coding	174.197	0.312488	0.168262	0.0295848	0.116461
ENSMUSG00000015217	Hmgb3	protein_coding	328.747	-0.472557	0.151691	0.000387892	0.00452489
ENSMUSG00000015222	Map2	protein_coding	77.6231	0.0945479	0.232922	0.571243	0.753843
ENSMUSG00000015224	Cyp2j9	protein_coding	11.7423	0.270771	0.354567	0.0978357	0.264035
ENSMUSG00000015243	Abca1	protein_coding	323.194	0.0384012	0.165849	0.787253	0.891518
ENSMUSG00000015247	Nipsnap3b	protein_coding	42.7495	-0.497966	0.298482	0.00854689	0.0485417
ENSMUSG00000015289	Lage3	protein_coding	1041.09	0.225296	0.189191	0.144482	0.33747
ENSMUSG00000015290	Ubl4a	protein_coding	1071.39	0.387549	0.160884	0.00535862	0.0340902
ENSMUSG00000015291	Gdi1	protein_coding	207.168	-0.0374714	0.162262	0.789282	0.892451
ENSMUSG00000015305	Sash1	protein_coding	309.172	0.0924649	0.166739	0.517292	0.714727
ENSMUSG00000015312	Gadd45b	protein_coding	204.683	-0.592612	0.283151	0.00187053	0.0157434
ENSMUSG00000015314	Slamf6	protein_coding	4.57337	0.08522	0.415842	NA	NA
ENSMUSG00000015316	Slamf1	protein_coding	2.01999	0.0899987	0.434707	0.234171	NA
ENSMUSG00000015335	Zdhhc12	protein_coding	36.8167	-0.111444	0.249756	0.508407	0.708318
ENSMUSG00000015337	Endog	protein_coding	932.547	-0.262603	0.140197	0.0368926	0.136243
ENSMUSG00000015340	Cybb	protein_coding	150.989	-0.245114	0.222436	0.141384	0.333561
ENSMUSG00000015341	Golga7	protein_coding	69.2437	-0.209347	0.208672	0.196557	0.405951
ENSMUSG00000015342	Xk	protein_coding	126.205	0.288057	0.167877	0.0445945	0.154865
ENSMUSG00000015354	Pcolce2	protein_coding	335.083	-0.366369	0.199115	0.0214832	0.0931287
ENSMUSG00000015355	Cd48	protein_coding	19.8453	-0.49168	0.407298	0.0118497	0.0609502
ENSMUSG00000015357	Clpx	protein_coding	356.156	-0.469397	0.151434	0.000417499	0.00481924
ENSMUSG00000015363	Trabd	protein_coding	607.407	0.0748739	0.118767	0.496743	0.699346
ENSMUSG00000015365	Mov10l1	protein_coding	0.634921	-0.0396975	0.443626	0.371888	NA
ENSMUSG00000015377	Dennd6b	protein_coding	166.615	0.165256	0.212592	0.310815	0.536297
ENSMUSG00000015396	Cd83	protein_coding	30.3502	-0.0416987	0.277113	0.799239	0.898784
ENSMUSG00000015401	Tmem27	protein_coding	1.21802	0.0151813	0.40951	0.812653	NA
ENSMUSG00000015405	Ace2	protein_coding	9.33391	0.128678	0.341187	0.363735	0.585441
ENSMUSG00000015437	Gzmb	protein_coding	0.254485	0	0.429932	1	NA
ENSMUSG00000015452	Ager	protein_coding	6.36625	0.0451541	0.361906	0.688349	0.835078
ENSMUSG00000015461	Atf6b	protein_coding	298.901	-0.132502	0.146408	0.308894	0.534215
ENSMUSG00000015467	Egfl8	protein_coding	63.5574	-0.494211	0.266168	0.0069414	0.0414315
ENSMUSG00000015468	Notch4	protein_coding	114.252	0.269311	0.178734	0.0713626	0.214267
ENSMUSG00000015474	Ppt2	protein_coding	249.575	-0.102149	0.161735	0.465283	0.67391
ENSMUSG00000015476	Prrt1	protein_coding	20.1943	0.164399	0.29873	0.31562	0.5405
ENSMUSG00000015478	Rnf5	protein_coding	332.662	-0.362523	0.152288	0.00673434	0.0404994
ENSMUSG00000015484	Fam163a	protein_coding	0.256165	-0.021318	0.433671	0.622533	NA
ENSMUSG00000015488	Cacfd1	protein_coding	644.111	0.415101	0.177093	0.00520443	0.0335072
ENSMUSG00000015501	Hivep2	protein_coding	774.998	0.497988	0.143923	9.89514e-05	0.00157906
ENSMUSG00000015522	Arnt	protein_coding	517.845	-0.148841	0.121755	0.18559	0.394039
ENSMUSG00000015533	Itga2	protein_coding	55.0522	-0.203896	0.229593	0.22437	0.441222
ENSMUSG00000015536	Mocs2	protein_coding	390.026	-0.134385	0.123372	0.237209	0.456601
ENSMUSG00000015542	Nat9	protein_coding	80.5372	0.208035	0.209818	0.200421	0.411801
ENSMUSG00000015568	Lpl	protein_coding	11695.7	0.00394587	0.110864	0.969703	0.98599
ENSMUSG00000015575	Atp6v0e	protein_coding	784.932	-0.3389	0.146001	0.00896168	0.0502844
ENSMUSG00000015597	Zfp318	protein_coding	372.865	0.468629	0.169664	0.0011675	0.0109741
ENSMUSG00000015599	Ttbk1	protein_coding	2.33316	0.0370428	0.373735	0.71357	NA
ENSMUSG00000015605	Srf	protein_coding	1791.32	0.118034	0.163708	0.402708	0.620127
ENSMUSG00000015619	Gata3	protein_coding	12.3057	0.534259	0.495401	0.00798309	0.0461208
ENSMUSG00000015627	Gata5	protein_coding	0.529051	0	0.429932	1	NA
ENSMUSG00000015647	Lama5	protein_coding	171.66	0.087385	0.185191	0.566118	0.750267
ENSMUSG00000015652	Steap1	protein_coding	2.04702	-0.0866843	0.382868	0.411406	NA
ENSMUSG00000015653	Steap2	protein_coding	19.6956	0.0168549	0.291437	0.915519	0.959667
ENSMUSG00000015656	Hspa8	protein_coding	3060.64	0.0410024	0.175355	0.780964	0.888163
ENSMUSG00000015659	Serac1	protein_coding	14.2546	0.0651891	0.321456	0.653328	0.811009
ENSMUSG00000015665	Awat1	protein_coding	0.931231	-0.0243568	0.416268	0.683197	NA
ENSMUSG00000015668	Pdzd11	protein_coding	121.536	-0.311379	0.191509	0.0455125	0.157138
ENSMUSG00000015671	Psma2	protein_coding	2469	-0.101784	0.113903	0.338353	0.562939
ENSMUSG00000015672	Mrpl32	protein_coding	380.438	-0.234242	0.153506	0.0821674	0.235881
ENSMUSG00000015697	Setdb1	protein_coding	94.2621	-0.0590607	0.17804	0.691492	0.837048
ENSMUSG00000015702	Anxa9	protein_coding	4.29679	-0.185819	0.367591	0.189053	0.397735
ENSMUSG00000015709	Arnt2	protein_coding	38.7434	0.0174123	0.251384	0.917166	0.960419
ENSMUSG00000015711	Prune1	protein_coding	1461.1	0.465258	0.120766	2.82664e-05	0.000577627
ENSMUSG00000015714	Cers2	protein_coding	708.093	-0.265269	0.124288	0.0202209	0.0891822
ENSMUSG00000015733	Capza2	protein_coding	2878.46	-0.145171	0.13685	0.240274	0.459658
ENSMUSG00000015745	Plekho1	protein_coding	545.714	-0.269844	0.134863	0.0270326	0.10939
ENSMUSG00000015747	Vps45	protein_coding	171.875	-0.226915	0.17131	0.118514	0.298105
ENSMUSG00000015748	Prpf3	protein_coding	235.025	0.0995368	0.175616	0.500112	0.70257
ENSMUSG00000015749	Anp32e	protein_coding	1981.48	0.135123	0.12702	0.245928	0.466364
ENSMUSG00000015750	Aph1a	protein_coding	328.188	-0.331747	0.155513	0.0146464	0.0709298
ENSMUSG00000015755	Tab2	protein_coding	2222.78	0.59436	0.121628	9.82333e-08	5.65608e-06
ENSMUSG00000015757	Ppil4	protein_coding	436.956	0.107355	0.125604	0.352266	0.577065
ENSMUSG00000015759	Cnih1	protein_coding	883.913	0.0527978	0.146456	0.685299	0.833849
ENSMUSG00000015766	Eps8	protein_coding	108.228	-0.286366	0.205961	0.0765164	0.225118
ENSMUSG00000015776	Med22	protein_coding	231.673	-0.0334868	0.144071	0.794698	0.89624
ENSMUSG00000015790	Surf1	protein_coding	233.731	0.150031	0.163404	0.286865	0.509949
ENSMUSG00000015804	Med28	protein_coding	1109.19	0.157213	0.164943	0.267448	0.488298
ENSMUSG00000015806	Qdpr	protein_coding	693.727	-0.295166	0.146296	0.0231244	0.0983426
ENSMUSG00000015812	Gnrh1	protein_coding	39.0495	0.0223274	0.236971	0.893629	0.947327
ENSMUSG00000015829	Tnr	protein_coding	0.5725	-0.0412125	0.424615	0.48139	NA
ENSMUSG00000015837	Sqstm1	protein_coding	5545.28	0.337353	0.132817	0.00509254	0.0329944
ENSMUSG00000015839	Nfe2l2	protein_coding	671.218	0.350385	0.176566	0.018112	0.0823666
ENSMUSG00000015843	Rxrg	protein_coding	836.212	0.142299	0.148749	0.280153	0.501837
ENSMUSG00000015846	Rxra	protein_coding	1018.17	0.958685	0.152627	8.45565e-13	2.24384e-10
ENSMUSG00000015850	Adamtsl4	protein_coding	641.596	0.0171501	0.16369	0.903224	0.952827
ENSMUSG00000015852	Fcrls	protein_coding	58.8679	-0.188954	0.218989	0.252397	0.472996
ENSMUSG00000015854	Cd5l	protein_coding	0.181243	0	0.429932	1	NA
ENSMUSG00000015869	Prpsap1	protein_coding	167.919	-0.238639	0.16353	0.0903576	0.251383
ENSMUSG00000015879	Fam184b	protein_coding	5.39298	0.223119	0.445257	0.0802979	0.232351
ENSMUSG00000015880	Ncapg	protein_coding	6.25588	-0.306855	0.494411	0.0353469	0.132239
ENSMUSG00000015882	Lcorl	protein_coding	125.745	-0.367945	0.184299	0.0157148	0.0747394
ENSMUSG00000015889	Lta4h	protein_coding	338.138	0.1147	0.172487	0.431993	0.646027
ENSMUSG00000015890	Amdhd1	protein_coding	1.60029	-0.22159	0.580604	0.0278482	NA
ENSMUSG00000015932	Dstn	protein_coding	333.975	-0.598203	0.190913	0.000127333	0.00191615
ENSMUSG00000015937	H2afy	protein_coding	1209.7	-0.11565	0.0958729	0.205486	0.417612
ENSMUSG00000015942	Gtf2ird2	protein_coding	79.8894	-0.184257	0.227904	0.270401	0.491747
ENSMUSG00000015943	Bola1	protein_coding	242.048	0.192444	0.153735	0.153834	0.351127
ENSMUSG00000015944	Gatsl2	protein_coding	499.066	0.509857	0.162751	0.000274764	0.00345263
ENSMUSG00000015947	Fcgr1	protein_coding	12.5632	0.227859	0.351209	0.145133	0.338368
ENSMUSG00000015950	Ncf1	protein_coding	106.644	-0.72083	0.372201	0.00084478	0.00854624
ENSMUSG00000015957	Wnt11	protein_coding	33.4966	-0.10225	0.260298	0.542815	0.733234
ENSMUSG00000015961	Adss	protein_coding	129.17	-0.161822	0.164178	0.252181	0.472778
ENSMUSG00000015962	1700016C15Rik	protein_coding	4.88237	-0.156227	0.363299	0.25103	0.47146
ENSMUSG00000015966	Il17rb	protein_coding	2.55704	0.0350049	0.383993	0.701401	NA
ENSMUSG00000015968	Cacna1d	protein_coding	13.1006	0.0272899	0.30942	0.855975	0.927663
ENSMUSG00000015970	Chdh	protein_coding	16.4718	-0.447116	0.409826	0.0176257	0.0808479
ENSMUSG00000015971	Actr8	protein_coding	333.964	0.471837	0.140631	0.000174141	0.00241956
ENSMUSG00000015980	Lrrc27	protein_coding	38.5358	-0.210763	0.284492	0.215392	0.431054
ENSMUSG00000015981	Stk32c	protein_coding	16.7722	-0.189984	0.319776	0.235545	0.454857
ENSMUSG00000015994	Fnta	protein_coding	990.896	0.229438	0.123338	0.0433439	0.151972
ENSMUSG00000016018	Skiv2l2	protein_coding	821.353	0.0946879	0.129312	0.423052	0.638186
ENSMUSG00000016024	Lbp	protein_coding	288.29	-0.31592	0.163646	0.0249798	0.103301
ENSMUSG00000016028	Celsr1	protein_coding	6.39573	0.124834	0.350091	0.358691	0.582238
ENSMUSG00000016087	Fli1	protein_coding	272.511	0.0774315	0.132808	0.521412	0.717814
ENSMUSG00000016128	Stard13	protein_coding	105.95	-0.0781272	0.202076	0.623595	0.790531
ENSMUSG00000016150	Tenm1	protein_coding	0.119981	-0.00801495	0.430507	0.851267	NA
ENSMUSG00000016179	Camk1g	protein_coding	19.8261	0.149667	0.322648	0.33059	0.555206
ENSMUSG00000016181	Diexf	protein_coding	178.831	0.0478583	0.144388	0.710428	0.847852
ENSMUSG00000016194	Hsd11b1	protein_coding	94.2065	0.25786	0.221422	0.121563	0.30322
ENSMUSG00000016200	Syt14	protein_coding	3.59786	0.00751241	0.378748	0.935681	0.96919
ENSMUSG00000016206	H2-M3	protein_coding	29.4224	-0.341954	0.288963	0.0559245	0.181039
ENSMUSG00000016239	Lonrf3	protein_coding	5.12607	-0.0176577	0.341528	0.889888	0.945383
ENSMUSG00000016252	Atp5e	protein_coding	8594.27	-0.0522692	0.148609	0.691478	0.837048
ENSMUSG00000016253	Nelfcd	protein_coding	370.349	0.61477	0.169465	1.99647e-05	0.000442032
ENSMUSG00000016256	Ctsz	protein_coding	237.854	0.0127535	0.17784	0.931661	0.967966
ENSMUSG00000016257	Prelid3b	protein_coding	587.454	-0.334969	0.148459	0.0107508	0.0568713
ENSMUSG00000016262	Sertad4	protein_coding	101.795	-0.0730425	0.244029	0.663324	0.817404
ENSMUSG00000016283	H2-M2	protein_coding	3.04226	0.062398	0.448101	NA	NA
ENSMUSG00000016308	Ube2a	protein_coding	465.314	-0.248571	0.143727	0.0526668	0.174147
ENSMUSG00000016319	Slc25a5	protein_coding	400.089	-1.07416	0.184253	5.99742e-12	1.34239e-09
ENSMUSG00000016327	Atp1b4	protein_coding	207.436	-0.0822206	0.292696	0.608001	0.780362
ENSMUSG00000016344	Ppdpf	protein_coding	116.59	-0.0648667	0.166002	0.648681	0.807891
ENSMUSG00000016346	Kcnq2	protein_coding	1.38041	-0.165268	0.511202	0.0597968	NA
ENSMUSG00000016349	Eef1a2	protein_coding	11178.7	-0.19396	0.151217	0.145736	0.338908
ENSMUSG00000016356	Col20a1	protein_coding	27.0413	-0.00760307	0.264638	0.963514	0.983352
ENSMUSG00000016382	Pls3	protein_coding	243.621	-0.222269	0.198521	0.160536	0.360452
ENSMUSG00000016386	Mpped2	protein_coding	88.729	0.0279185	0.213622	0.863763	0.931768
ENSMUSG00000016409	Nkap	protein_coding	175.9	0.676909	0.183864	9.0318e-06	0.000234295
ENSMUSG00000016427	Ndufa1	protein_coding	4976.11	-0.495977	0.125938	1.60731e-05	0.000368985
ENSMUSG00000016458	Wt1	protein_coding	0.747986	0.0225408	0.421764	0.677372	NA
ENSMUSG00000016477	E2f3	protein_coding	154.294	0.230894	0.190206	0.135972	0.325522
ENSMUSG00000016481	Cr1l	protein_coding	551.143	-0.00866922	0.109633	0.932853	0.968553
ENSMUSG00000016487	Ppfibp1	protein_coding	304.992	0.415823	0.170921	0.00416113	0.0284797
ENSMUSG00000016493	Cd46	protein_coding	51.3607	0.535698	0.331736	0.00633623	0.0386405
ENSMUSG00000016494	Cd34	protein_coding	918.325	-0.081099	0.143769	0.527866	0.723121
ENSMUSG00000016495	Plgrkt	protein_coding	261.755	-0.191585	0.156094	0.160233	0.360165
ENSMUSG00000016496	Cd274	protein_coding	45.4045	0.223159	0.262212	0.194386	0.403563
ENSMUSG00000016498	Pdcd1lg2	protein_coding	0.182309	0.0062315	0.430279	0.884055	NA
ENSMUSG00000016503	Gtf3a	protein_coding	281.48	-0.188997	0.166474	0.185184	0.393644
ENSMUSG00000016510	Mtif3	protein_coding	228.538	-0.0670742	0.157097	0.624684	0.791047
ENSMUSG00000016520	Lnx2	protein_coding	122.135	-0.239128	0.187443	0.119539	0.299815
ENSMUSG00000016524	Il19	protein_coding	0.444512	-0.0230021	0.421635	0.672567	NA
ENSMUSG00000016526	Dyrk3	protein_coding	0.573355	-0.0215978	0.427051	0.66016	NA
ENSMUSG00000016528	Mapkapk2	protein_coding	3107.45	0.062379	0.108768	0.541528	0.732105
ENSMUSG00000016529	Il10	protein_coding	1.70015	0.11153	0.467619	0.125664	NA
ENSMUSG00000016534	Lamp2	protein_coding	2023.9	-0.400415	0.124438	0.000447818	0.00513199
ENSMUSG00000016541	Atxn10	protein_coding	413.993	-0.0465381	0.123239	0.682154	0.831299
ENSMUSG00000016552	Foxred2	protein_coding	33.3025	-0.198884	0.303088	0.230346	0.448696
ENSMUSG00000016554	Eif3d	protein_coding	715.586	0.195815	0.12129	0.0804933	0.232755
ENSMUSG00000016559	H3f3b	protein_coding	1362.34	-0.221297	0.114861	0.0385581	0.139941
ENSMUSG00000016619	Nup50	protein_coding	254.15	0.109896	0.164901	0.438163	0.651108
ENSMUSG00000016624	Phf21b	protein_coding	12.0622	0.0841874	0.317454	0.572195	0.754339
ENSMUSG00000016637	Ift27	protein_coding	141.448	-0.618673	0.182718	4.56964e-05	0.000839231
ENSMUSG00000016664	Pacsin2	protein_coding	197.475	0.0350163	0.166815	0.806343	0.90227
ENSMUSG00000016756	Cmah	protein_coding	28.5819	-0.0534293	0.294393	0.736012	0.862796
ENSMUSG00000016757	Ttll12	protein_coding	88.9641	-0.19518	0.173578	0.183022	0.391137
ENSMUSG00000016758	Bik	protein_coding	11.0496	-0.0119281	0.316272	0.934857	0.969018
ENSMUSG00000016763	Scube1	protein_coding	9.70642	-0.255529	0.372779	0.101749	0.270368
ENSMUSG00000016831	Tox4	protein_coding	513.247	0.527598	0.201648	0.00106543	0.0102294
ENSMUSG00000016833	Mrps18c	protein_coding	621.559	-0.054315	0.135926	0.658841	0.814163
ENSMUSG00000016918	Sulf1	protein_coding	132.41	-0.395096	0.190936	0.0111477	0.0583663
ENSMUSG00000016921	Srsf6	protein_coding	731.276	-0.185501	0.14265	0.146101	0.339506
ENSMUSG00000016933	Plcg1	protein_coding	344.693	0.0486205	0.140314	0.699836	0.841813
ENSMUSG00000016940	Kctd2	protein_coding	364.334	0.293272	0.154551	0.0302531	0.118376
ENSMUSG00000016946	Kctd5	protein_coding	125.534	-0.539431	0.193948	0.000616354	0.00669391
ENSMUSG00000016984	Etaa1	protein_coding	32.4276	0.0227776	0.260268	0.891402	0.945975
ENSMUSG00000016995	Matn4	protein_coding	259.832	-0.455653	0.424279	0.0160506	0.0758367
ENSMUSG00000016998	Svs4	protein_coding	0.180988	0	0.429932	1	NA
ENSMUSG00000017002	Slpi	protein_coding	12.5641	-0.473477	0.68595	0.00765242	0.0446339
ENSMUSG00000017007	Rbpjl	protein_coding	1.29161	-0.021504	0.408067	0.746632	NA
ENSMUSG00000017009	Sdc4	protein_coding	465.798	-0.752197	0.223171	1.32682e-05	0.000316252
ENSMUSG00000017057	Il13ra1	protein_coding	59.4909	-0.39247	0.256524	0.0271671	0.109757
ENSMUSG00000017119	Nbr1	protein_coding	573.878	0.126621	0.104913	0.200762	0.412292
ENSMUSG00000017132	Cyth1	protein_coding	379.869	-0.208455	0.132665	0.083767	0.238819
ENSMUSG00000017144	Rnd3	protein_coding	126.13	-0.658486	0.244327	0.000258245	0.00328832
ENSMUSG00000017146	Brca1	protein_coding	3.02808	-0.331341	0.672044	0.0127593	NA
ENSMUSG00000017165	Gast	protein_coding	0.172625	0	0.429932	1	NA
ENSMUSG00000017167	Cntnap1	protein_coding	12.3734	-0.0455463	0.311055	0.761527	0.877624
ENSMUSG00000017176	Nt5c3b	protein_coding	32.8673	0.227837	0.260044	0.185515	0.393937
ENSMUSG00000017188	Coa3	protein_coding	797.801	-0.211432	0.13802	0.0891504	0.249332
ENSMUSG00000017195	Zpbp2	protein_coding	0.0988681	0	0.429932	1	NA
ENSMUSG00000017204	Gsdma	protein_coding	1.49418	-0.0422365	0.388332	0.634949	NA
ENSMUSG00000017210	Med24	protein_coding	192.958	-0.293195	0.172229	0.0444426	0.154524
ENSMUSG00000017221	Psmd3	protein_coding	2792.76	0.0599928	0.124106	0.599662	0.774801
ENSMUSG00000017264	Exosc10	protein_coding	211.804	0.1472	0.145387	0.255754	0.476358
ENSMUSG00000017286	Glod4	protein_coding	223.376	-0.101637	0.150663	0.444866	0.656573
ENSMUSG00000017288	Vps53	protein_coding	286.774	0.288013	0.149115	0.0289187	0.114817
ENSMUSG00000017291	Taok1	protein_coding	3838.44	0.314303	0.110071	0.00227348	0.0182759
ENSMUSG00000017299	Dnttip1	protein_coding	237.325	0.0603046	0.139238	0.63047	0.794474
ENSMUSG00000017300	Tnnc2	protein_coding	271565	-0.097716	0.116224	0.366285	0.587889
ENSMUSG00000017307	Acot8	protein_coding	84.9472	-0.274206	0.197135	0.0827585	0.236724
ENSMUSG00000017309	Cd300lg	protein_coding	329.389	0.219408	0.12973	0.0638223	0.198277
ENSMUSG00000017311	Pyy	protein_coding	0.435877	0.032712	0.438879	0.457886	NA
ENSMUSG00000017314	Mpp2	protein_coding	31.349	0.0467983	0.251502	0.780067	0.887637
ENSMUSG00000017344	Vtn	protein_coding	253.96	-0.211443	0.176563	0.15359	0.350737
ENSMUSG00000017376	Nlk	protein_coding	292.417	0.147529	0.141003	0.243639	0.463619
ENSMUSG00000017386	Traf4	protein_coding	30.7357	-0.365514	0.270759	0.0409845	0.145792
ENSMUSG00000017390	Aldoc	protein_coding	7.04943	-0.235379	0.403427	0.0991068	0.266001
ENSMUSG00000017400	Stac2	protein_coding	1.44358	-0.0183488	0.397126	0.809955	NA
ENSMUSG00000017404	Rpl19	protein_coding	529.487	-0.172721	0.151332	0.195468	0.404894
ENSMUSG00000017405	Nek8	protein_coding	14.9302	-0.222769	0.34217	0.158997	0.358287
ENSMUSG00000017412	Cacnb4	protein_coding	25.9314	0.533495	0.417116	0.00808014	0.0464627
ENSMUSG00000017417	Plxdc1	protein_coding	54.0006	0.0910128	0.212666	0.575741	0.757204
ENSMUSG00000017418	Arl5b	protein_coding	316.552	-0.150943	0.164093	0.28532	0.508297
ENSMUSG00000017421	Zfp207	protein_coding	801.613	0.0547551	0.0944066	0.543396	0.7338
ENSMUSG00000017428	Psmd11	protein_coding	1866.3	0.115412	0.10195	0.231722	0.449847
ENSMUSG00000017446	C1qtnf1	protein_coding	50.6747	-0.515546	0.253078	0.00424175	0.0288524
ENSMUSG00000017453	Pipox	protein_coding	0.890584	0.0256355	0.407124	0.70753	NA
ENSMUSG00000017466	Timp2	protein_coding	7195.89	-0.377461	0.148139	0.00396736	0.0275618
ENSMUSG00000017478	Zc3h18	protein_coding	859.978	0.391918	0.131577	0.00103029	0.0100264
ENSMUSG00000017485	Top2b	protein_coding	1093.12	-0.112952	0.111356	0.278627	0.500132
ENSMUSG00000017491	Rarb	protein_coding	90.2679	-0.154057	0.208478	0.340671	0.565351
ENSMUSG00000017493	Igfbp4	protein_coding	2087.33	-0.499748	0.12652	1.49022e-05	0.000347112
ENSMUSG00000017499	Cdc6	protein_coding	10.6785	-0.226514	0.374703	0.128203	0.313718
ENSMUSG00000017548	Suz12	protein_coding	273.774	-0.0789761	0.165994	0.579093	0.759593
ENSMUSG00000017550	Atad5	protein_coding	27.137	-0.0648896	0.290826	0.685548	0.833858
ENSMUSG00000017561	Crlf3	protein_coding	114.409	0.0843862	0.195679	0.59046	0.767963
ENSMUSG00000017607	Tns4	protein_coding	7.82255	0.111634	0.346653	0.409913	0.626414
ENSMUSG00000017615	Tnfaip1	protein_coding	1222.65	0.373078	0.10915	0.000259298	0.00329587
ENSMUSG00000017631	Abr	protein_coding	139.518	-0.175885	0.217846	0.285425	0.508421
ENSMUSG00000017639	Rab11fip4	protein_coding	5.2063	-0.26159	0.462396	0.0558377	0.180926
ENSMUSG00000017652	Cd40	protein_coding	16.1955	-0.182825	0.316971	0.253673	0.474147
ENSMUSG00000017664	Slc35c2	protein_coding	191.844	-0.0373756	0.148895	0.776899	0.886426
ENSMUSG00000017667	Zfp334	protein_coding	48.9423	0.295712	0.234368	0.0828176	0.236799
ENSMUSG00000017670	Elmo2	protein_coding	130.636	0.210317	0.164166	0.136634	0.326595
ENSMUSG00000017677	Wsb1	protein_coding	123.986	-0.631224	0.233999	0.000331888	0.00402907
ENSMUSG00000017679	Ttpal	protein_coding	51.663	-0.530812	0.262553	0.00377859	0.026675
ENSMUSG00000017686	Rhot1	protein_coding	758.34	0.150882	0.119429	0.172644	0.377288
ENSMUSG00000017692	Rhbdl3	protein_coding	115.688	-0.0320162	0.201362	0.840281	0.919208
ENSMUSG00000017697	Ada	protein_coding	5.45565	-0.0772916	0.346495	0.551141	0.739656
ENSMUSG00000017707	Serinc3	protein_coding	3636.07	0.294305	0.197449	0.0629661	0.196598
ENSMUSG00000017713	Tha1	protein_coding	29.0988	-0.0724349	0.248107	0.666154	0.819887
ENSMUSG00000017715	Pgs1	protein_coding	159.625	0.482267	0.211277	0.00351427	0.0253355
ENSMUSG00000017716	Birc5	protein_coding	27.922	-0.982719	0.732012	0.000583368	0.00641839
ENSMUSG00000017718	Afmid	protein_coding	7.39119	0.0556889	0.33117	0.686517	0.834198
ENSMUSG00000017720	Trp53tg5	protein_coding	0.0587835	0	0.429932	1	NA
ENSMUSG00000017721	Pigt	protein_coding	185.622	-0.440945	0.197821	0.00557232	0.0350681
ENSMUSG00000017723	Wfdc2	protein_coding	0.69173	-0.0590164	0.433507	0.33068	NA
ENSMUSG00000017724	Etv4	protein_coding	40.0982	-0.180045	0.262761	0.290383	0.513295
ENSMUSG00000017733	Eppin	protein_coding	0.382613	0	0.429932	1	NA
ENSMUSG00000017734	Dbndd2	protein_coding	181.387	0.133111	0.161878	0.341625	0.565985
ENSMUSG00000017737	Mmp9	protein_coding	211.623	-0.377765	0.484821	NA	NA
ENSMUSG00000017740	Slc12a5	protein_coding	14.4097	0.0822606	0.281539	0.615577	0.785721
ENSMUSG00000017747	Ghdc	protein_coding	57.8445	0.379649	0.230229	0.0263213	0.107269
ENSMUSG00000017754	Pltp	protein_coding	156.765	-0.174483	0.198486	0.269988	0.491122
ENSMUSG00000017756	Slc12a7	protein_coding	125.348	-0.00432307	0.195552	0.977986	0.989388
ENSMUSG00000017760	Ctsa	protein_coding	584.21	-0.0262514	0.138171	0.833155	0.915608
ENSMUSG00000017764	Zswim1	protein_coding	45.1254	0.0731378	0.224532	0.658374	0.814012
ENSMUSG00000017765	Slc12a4	protein_coding	154.382	-0.0572027	0.178153	0.700828	0.842369
ENSMUSG00000017767	Spata25	protein_coding	0.196008	0	0.429932	1	NA
ENSMUSG00000017774	Myo1c	protein_coding	428.714	-0.258633	0.150211	0.0511195	0.17077
ENSMUSG00000017776	Crk	protein_coding	292.233	-0.0682728	0.159175	0.621725	0.789418
ENSMUSG00000017778	Cox7c	protein_coding	24094.6	-0.345616	0.134821	0.00456798	0.0304072
ENSMUSG00000017781	Pitpna	protein_coding	1328.06	-0.0463151	0.0842498	0.5684	0.751911
ENSMUSG00000017801	Mlx	protein_coding	196.99	-0.155229	0.18315	0.305291	0.530495
ENSMUSG00000017802	Retreg3	protein_coding	64.4791	-0.121472	0.236072	0.468862	0.676498
ENSMUSG00000017817	Jph2	protein_coding	3850.22	0.286291	0.10096	0.00272255	0.0208225
ENSMUSG00000017830	Dhx58	protein_coding	15.5739	-0.243499	0.325566	0.141782	0.333831
ENSMUSG00000017831	Rab5a	protein_coding	12.135	0.10826	0.315817	0.476762	0.683714
ENSMUSG00000017832	Hspb9	protein_coding	0.117567	0	0.429932	1	NA
ENSMUSG00000017837	Nkiras2	protein_coding	132.696	-0.100037	0.187327	0.514005	0.712621
ENSMUSG00000017843	Ppp2r5c	protein_coding	981.208	-0.017538	0.115269	0.870317	0.93493
ENSMUSG00000017858	Ift52	protein_coding	162.495	0.281384	0.149199	0.0329035	0.125658
ENSMUSG00000017861	Mybl2	protein_coding	4.40944	-0.260196	0.464034	0.0557252	0.180725
ENSMUSG00000017897	Eya2	protein_coding	83.1324	-0.311298	0.217724	0.0608419	0.191847
ENSMUSG00000017929	B4galt5	protein_coding	200.942	-0.286913	0.200228	0.0718795	0.215405
ENSMUSG00000017943	Gdap1l1	protein_coding	0.710881	0.0562897	0.431038	0.35534	NA
ENSMUSG00000017950	Hnf4a	protein_coding	0.148302	0	0.429932	1	NA
ENSMUSG00000017969	Ptgis	protein_coding	100.687	-1.42198	0.447792	1.45168e-06	5.15992e-05
ENSMUSG00000017978	Cadps2	protein_coding	6.87123	0.0744911	0.363837	0.521916	0.718249
ENSMUSG00000017999	Ddx27	protein_coding	168.043	0.36192	0.163346	0.0101039	0.0545361
ENSMUSG00000018001	Cyth3	protein_coding	203.692	-0.321264	0.15753	0.019193	0.0860622
ENSMUSG00000018008	Cyth4	protein_coding	78.0059	0.0689982	0.195026	0.65933	0.814356
ENSMUSG00000018012	Rac3	protein_coding	2.82955	-0.0721575	0.376698	0.495881	NA
ENSMUSG00000018040	Rrp7a	protein_coding	27.2277	-0.155674	0.265057	0.357778	0.581783
ENSMUSG00000018042	Cyb5r3	protein_coding	878.959	-0.24257	0.118679	0.0273631	0.110386
ENSMUSG00000018068	Ints2	protein_coding	60.9929	-0.0368664	0.211174	0.820021	0.910499
ENSMUSG00000018076	Med13l	protein_coding	965.39	0.301715	0.179554	0.0440136	0.153491
ENSMUSG00000018102	Hist1h2bc	protein_coding	1243.49	0.271524	0.164163	0.0545996	0.178326
ENSMUSG00000018126	Baiap2l2	protein_coding	25.7525	0.235536	0.314321	0.158889	0.358158
ENSMUSG00000018143	Mafk	protein_coding	258.126	-0.05831	0.159743	0.674223	0.825599
ENSMUSG00000018160	Med1	protein_coding	670.115	0.251612	0.113712	0.0176209	0.0808479
ENSMUSG00000018166	Erbb3	protein_coding	56.5969	0.0913523	0.218892	0.578152	0.759002
ENSMUSG00000018167	Stard3	protein_coding	262.101	0.601149	0.182778	7.46949e-05	0.00125293
ENSMUSG00000018168	Ikzf3	protein_coding	5.25329	0.0669973	0.388295	0.483771	0.689554
ENSMUSG00000018169	Mfng	protein_coding	44.1664	0.122125	0.246386	0.468873	0.676498
ENSMUSG00000018171	Vmp1	protein_coding	1047.97	0.10359	0.206563	0.519461	0.716149
ENSMUSG00000018189	Uchl5	protein_coding	278.991	0.0435411	0.182757	0.773263	0.884544
ENSMUSG00000018196	Glrx2	protein_coding	705.623	-0.229172	0.12559	0.0468011	0.160317
ENSMUSG00000018199	Trove2	protein_coding	178.632	0.20294	0.166643	0.155094	0.352717
ENSMUSG00000018209	Stk4	protein_coding	254.403	-0.19962	0.16931	0.166398	0.368901
ENSMUSG00000018217	Pmp22	protein_coding	1947.98	-1.30276	0.189335	4.74047e-15	2.34163e-12
ENSMUSG00000018238	Gdf9	protein_coding	4.54728	-0.0207125	0.356589	0.856682	0.928134
ENSMUSG00000018239	Zcchc10	protein_coding	260.177	0.0684078	0.161418	0.624397	0.790847
ENSMUSG00000018259	Prl8a2	protein_coding	0.132944	-0.0152764	0.432016	0.721547	NA
ENSMUSG00000018263	Tbx5	protein_coding	1.24778	0.0925502	0.425261	0.257648	NA
ENSMUSG00000018286	Psmb6	protein_coding	2150.28	-0.254179	0.103062	0.00900188	0.0504054
ENSMUSG00000018287	Spag7	protein_coding	1714.1	-0.0640791	0.129543	0.588293	0.766258
ENSMUSG00000018293	Pfn1	protein_coding	713.8	-0.337764	0.280906	0.0581635	0.18614
ENSMUSG00000018322	Tomm34	protein_coding	224.05	-0.170815	0.166461	0.231093	0.449174
ENSMUSG00000018326	Ywhab	protein_coding	1362.85	0.207648	0.120742	0.0627837	0.196285
ENSMUSG00000018334	Ksr1	protein_coding	1907.72	0.441635	0.138759	0.000387211	0.0045243
ENSMUSG00000018339	Gpx3	protein_coding	1947.01	0.455998	0.184484	0.00279564	0.0212116
ENSMUSG00000018340	Anxa6	protein_coding	2462.94	-0.0869756	0.134312	0.475354	0.68274
ENSMUSG00000018341	Il12rb2	protein_coding	0.546926	0.0203572	0.432858	0.641005	NA
ENSMUSG00000018347	Zkscan6	protein_coding	43.8167	-0.0439519	0.242977	0.792999	0.89503
ENSMUSG00000018362	Kpna2	protein_coding	3.91821	-0.151988	0.380073	0.230946	0.449095
ENSMUSG00000018363	Smurf2	protein_coding	279.82	0.223273	0.134262	0.0665244	0.204109
ENSMUSG00000018372	Cep95	protein_coding	89.1139	-0.0544531	0.205005	0.733849	0.86124
ENSMUSG00000018377	Vezf1	protein_coding	2262.07	0.699635	0.121287	3.03034e-10	4.56943e-08
ENSMUSG00000018378	Cuedc1	protein_coding	1844.28	0.199401	0.156729	0.145001	0.33815
ENSMUSG00000018379	Srsf1	protein_coding	956.15	0.0597923	0.137008	0.629077	0.793994
ENSMUSG00000018381	Abi3	protein_coding	49.0647	-0.134404	0.237562	0.42388	0.638771
ENSMUSG00000018387	Shroom1	protein_coding	4.33103	0.0462617	0.361061	0.683473	0.832194
ENSMUSG00000018395	Kif3a	protein_coding	92.4736	0.206944	0.176817	0.162898	0.363871
ENSMUSG00000018398	Sept8	protein_coding	688.082	-0.520133	0.175692	0.000432292	0.00496997
ENSMUSG00000018401	Mtmr4	protein_coding	159.151	0.409509	0.170204	0.00465277	0.0308427
ENSMUSG00000018405	Mrm1	protein_coding	90.578	-0.00593925	0.174413	0.967764	0.985163
ENSMUSG00000018411	Mapt	protein_coding	1451.92	0.988207	0.142753	8.24248e-15	3.80882e-12
ENSMUSG00000018412	Kansl1	protein_coding	324.854	0.471533	0.132171	8.1231e-05	0.0013468
ENSMUSG00000018415	Gid4	protein_coding	1062.3	0.515179	0.130755	1.38119e-05	0.000325421
ENSMUSG00000018417	Myo1b	protein_coding	242.807	-0.318432	0.171326	0.0284893	0.11349
ENSMUSG00000018425	Dhx40	protein_coding	273.755	0.27327	0.157056	0.0460038	0.158224
ENSMUSG00000018427	Ypel2	protein_coding	156.025	0.082687	0.195016	0.597336	0.773255
ENSMUSG00000018428	Akap1	protein_coding	648.046	-0.19203	0.135164	0.116596	0.294806
ENSMUSG00000018433	Nol11	protein_coding	342.68	0.179443	0.190799	0.246949	0.467806
ENSMUSG00000018442	Derl2	protein_coding	201.112	-0.0685198	0.155096	0.614028	0.784443
ENSMUSG00000018446	C1qbp	protein_coding	1844.63	0.263767	0.148888	0.0452402	0.156579
ENSMUSG00000018449	Rpain	protein_coding	109.422	-0.15148	0.203834	0.344016	0.568269
ENSMUSG00000018451	6330403K07Rik	lincRNA	3.15779	-0.387299	0.63639	0.0126636	NA
ENSMUSG00000018459	Slc13a3	protein_coding	4.5819	-0.143058	0.36668	0.27527	0.496749
ENSMUSG00000018470	Kcnab3	protein_coding	3.60558	0.0593703	0.368679	0.587223	0.76556
ENSMUSG00000018474	Chd3	protein_coding	333.888	0.180634	0.201155	0.256629	0.477168
ENSMUSG00000018476	Kdm6b	protein_coding	334.674	0.103128	0.171933	0.478963	0.685703
ENSMUSG00000018479	1700125H20Rik	protein_coding	0.368204	0	0.429932	1	NA
ENSMUSG00000018481	Appbp2	protein_coding	332.484	-0.383794	0.151789	0.00402079	0.0278116
ENSMUSG00000018486	Wnt9b	protein_coding	0.330142	0	0.429932	1	NA
ENSMUSG00000018500	Adora2b	protein_coding	14.2507	-0.378487	0.350207	0.0365233	0.135508
ENSMUSG00000018501	Ncor1	protein_coding	3914.74	0.488404	0.111577	2.56667e-06	8.24385e-05
ENSMUSG00000018507	Trpv2	protein_coding	25.8447	-0.159045	0.27904	0.343288	0.567592
ENSMUSG00000018509	Cenpv	protein_coding	417.593	-0.341508	0.122899	0.00251607	0.0196632
ENSMUSG00000018537	Pcgf2	protein_coding	80.3394	-0.0149758	0.25775	0.928563	0.96655
ENSMUSG00000018541	Cwc25	protein_coding	244.417	0.31323	0.149011	0.017414	0.0801333
ENSMUSG00000018543	1700001P01Rik	protein_coding	0.0526622	0	0.429932	1	NA
ENSMUSG00000018547	Pip4k2b	protein_coding	723.383	0.601046	0.135469	7.97038e-07	3.18038e-05
ENSMUSG00000018548	Trim37	protein_coding	82.1512	-0.316511	0.221014	0.0583149	0.186381
ENSMUSG00000018554	Ybx2	protein_coding	63.0439	0.379349	0.265542	0.0338113	0.12827
ENSMUSG00000018559	Ctdnep1	protein_coding	2299.61	-0.0967986	0.144915	0.453859	0.663964
ENSMUSG00000018565	Elp5	protein_coding	267.304	0.00730337	0.174428	0.960368	0.981973
ENSMUSG00000018566	Slc2a4	protein_coding	6301.48	0.429783	0.155042	0.00150725	0.013251
ENSMUSG00000018567	Gabarap	protein_coding	1525.78	0.00335785	0.0919182	0.969546	0.98599
ENSMUSG00000018569	Cldn7	protein_coding	0.553528	-0.0277016	0.421067	0.623157	NA
ENSMUSG00000018570	2810408A11Rik	protein_coding	2.60335	0.0974703	0.370894	0.403705	NA
ENSMUSG00000018572	Phf23	protein_coding	403.133	0.106117	0.124595	0.354653	0.579624
ENSMUSG00000018574	Acadvl	protein_coding	3075.17	-0.116523	0.106484	0.245225	0.465462
ENSMUSG00000018581	Dnah11	protein_coding	0.0603293	0	0.429932	1	NA
ENSMUSG00000018583	G3bp1	protein_coding	1805.83	-0.0340906	0.120155	0.759306	0.876404
ENSMUSG00000018585	Atox1	protein_coding	518.632	-0.620338	0.110974	1.80131e-09	1.89733e-07
ENSMUSG00000018589	Glra2	protein_coding	0.0678396	0	0.429932	1	NA
ENSMUSG00000018593	Sparc	protein_coding	22206.4	-1.51711	0.461652	9.48319e-07	3.63227e-05
ENSMUSG00000018599	Mief2	protein_coding	566.858	-0.00455051	0.122304	0.967858	0.985189
ENSMUSG00000018604	Tbx3	protein_coding	152.081	0.613322	0.200361	0.000138635	0.00203947
ENSMUSG00000018620	Mmp20	protein_coding	0.124536	0.0133816	0.431534	0.754663	NA
ENSMUSG00000018648	Dusp14	protein_coding	119.405	-0.167879	0.168198	0.242449	0.462036
ENSMUSG00000018651	Tada2a	protein_coding	440.58	0.307867	0.140455	0.0144964	0.0703697
ENSMUSG00000018654	Ikzf1	protein_coding	39.5658	-0.129315	0.315372	0.402725	0.620127
ENSMUSG00000018659	Pnpo	protein_coding	109.236	-0.357052	0.19585	0.0236916	0.0997519
ENSMUSG00000018661	Cog1	protein_coding	166.849	-0.14814	0.142181	0.244702	0.464963
ENSMUSG00000018666	Cbx1	protein_coding	1800.35	0.030052	0.133406	0.804193	0.900709
ENSMUSG00000018669	Cdk5rap3	protein_coding	138.204	0.123093	0.202408	0.440136	0.653007
ENSMUSG00000018672	Copz2	protein_coding	213.641	-0.838393	0.215288	8.04929e-07	3.20295e-05
ENSMUSG00000018677	Slc25a39	protein_coding	956.424	-0.193028	0.123187	0.0889848	0.249016
ENSMUSG00000018678	Sp2	protein_coding	178.612	0.541908	0.181894	0.000339447	0.0040862
ENSMUSG00000018697	Aatf	protein_coding	78.4548	-0.0326561	0.196266	0.83519	0.916615
ENSMUSG00000018707	Dync1h1	protein_coding	1199.51	0.502401	0.114994	2.41035e-06	7.79418e-05
ENSMUSG00000018727	Cpsf4l	protein_coding	0.135679	0	0.429932	1	NA
ENSMUSG00000018733	Pex12	protein_coding	76.9176	0.131149	0.229889	0.431968	0.646027
ENSMUSG00000018736	Ndel1	protein_coding	992.812	-0.00342314	0.116989	0.974898	0.988562
ENSMUSG00000018740	Slc25a35	protein_coding	68.2015	0.0119145	0.205923	0.940788	0.972233
ENSMUSG00000018750	Zbtb4	protein_coding	712.787	0.735711	0.136236	1.71305e-09	1.84507e-07
ENSMUSG00000018752	Tnfsfm13	protein_coding	5.8425	0.196029	0.372793	0.167471	0.370448
ENSMUSG00000018761	Mpdu1	protein_coding	274.569	-0.104216	0.161725	0.456282	0.666183
ENSMUSG00000018765	Fxr2	protein_coding	2046.87	0.323157	0.184236	0.0337646	0.128126
ENSMUSG00000018770	Atp5g3	protein_coding	25677.9	-0.26831	0.0890642	0.0016646	0.0143387
ENSMUSG00000018774	Cd68	protein_coding	95.7431	-0.479419	0.230707	0.00547641	0.0346508
ENSMUSG00000018796	Acsl1	protein_coding	3415.42	0.0012212	0.119086	0.991177	0.996055
ENSMUSG00000018800	Abca5	protein_coding	183.362	0.320409	0.165261	0.0239275	0.100487
ENSMUSG00000018809	Smyd4	protein_coding	50.8393	0.41675	0.241819	0.0171781	0.0792771
ENSMUSG00000018819	Lsp1	protein_coding	388.213	-0.367498	0.129337	0.00181326	0.0153971
ENSMUSG00000018820	Zfyve27	protein_coding	83.5326	0.105743	0.221143	0.521354	0.717814
ENSMUSG00000018821	Avpi1	protein_coding	158.23	-0.241846	0.174846	0.10059	0.268422
ENSMUSG00000018822	Sfrp5	protein_coding	494.317	-0.0815039	0.160484	0.558075	0.745191
ENSMUSG00000018830	Myh11	protein_coding	404.723	0.272055	0.132846	0.024059	0.100685
ENSMUSG00000018841	Rad51d	protein_coding	45.4317	0.154027	0.251946	0.363507	0.585441
ENSMUSG00000018844	Fndc8	protein_coding	0.334002	0	0.429932	1	NA
ENSMUSG00000018845	Unc45b	protein_coding	3144.55	0.86293	0.200753	1.127e-07	6.33108e-06
ENSMUSG00000018846	Pank3	protein_coding	749.133	-0.377535	0.140277	0.00266171	0.0204665
ENSMUSG00000018848	Rars	protein_coding	607.621	-0.0938009	0.153512	0.48671	0.691714
ENSMUSG00000018849	Wwc1	protein_coding	9.07271	-0.0855161	0.311721	0.574171	0.75568
ENSMUSG00000018858	Mrpl58	protein_coding	543.024	-0.0141638	0.185585	0.925968	0.96518
ENSMUSG00000018861	Fdxr	protein_coding	41.5926	0.131224	0.242339	0.436114	0.649343
ENSMUSG00000018862	Otop3	protein_coding	0.269203	0	0.429932	1	NA
ENSMUSG00000018868	Pnpla5	protein_coding	0.646046	-0.0299046	0.423691	0.585579	NA
ENSMUSG00000018882	Mrpl45	protein_coding	1081.34	0.334273	0.192661	0.032467	0.124533
ENSMUSG00000018893	Mb	protein_coding	29109.8	-0.339262	0.140651	0.00709346	0.0420761
ENSMUSG00000018899	Irf1	protein_coding	344.342	0.302685	0.182518	0.0454844	0.157138
ENSMUSG00000018900	Slc22a5	protein_coding	49.1122	0.144596	0.236974	0.389825	0.60824
ENSMUSG00000018906	P4ha2	protein_coding	289.294	-0.0402282	0.170603	0.781352	0.888253
ENSMUSG00000018907	Alox12e	protein_coding	1.78731	0.135211	0.469934	0.108279	NA
ENSMUSG00000018909	Arrb1	protein_coding	213.242	0.44275	0.139423	0.000393554	0.00457603
ENSMUSG00000018919	Tm4sf5	protein_coding	0.246241	0.0194857	0.432988	0.652413	NA
ENSMUSG00000018920	Cxcl16	protein_coding	48.6778	0.0170064	0.248483	0.919114	0.961511
ENSMUSG00000018921	Pelp1	protein_coding	222.374	0.208242	0.154057	0.123315	0.306151
ENSMUSG00000018923	Med11	protein_coding	64.6274	-0.219549	0.203885	0.171242	0.375427
ENSMUSG00000018924	Alox15	protein_coding	6.10688	0.137126	0.366396	0.290611	0.51357
ENSMUSG00000018925	Heatr9	protein_coding	0.0587835	0	0.429932	1	NA
ENSMUSG00000018927	Ccl6	protein_coding	413.458	-0.725127	0.239807	5.35389e-05	0.000952727
ENSMUSG00000018930	Ccl4	protein_coding	1.95406	0.215077	0.574421	0.0295718	NA
ENSMUSG00000018931	Natd1	protein_coding	150.377	-0.125359	0.162777	0.372297	0.592837
ENSMUSG00000018932	Map2k3	protein_coding	2054.87	-0.712636	0.126847	6.37043e-10	8.69109e-08
ENSMUSG00000018965	Ywhah	protein_coding	606.968	0.349415	0.184182	0.021725	0.0939362
ENSMUSG00000018974	Sart3	protein_coding	189.127	0.226503	0.159861	0.102515	0.271849
ENSMUSG00000018983	E2f2	protein_coding	81.2614	-0.379945	0.296243	0.0365903	0.13566
ENSMUSG00000018986	Slfn3	protein_coding	2.33031	-0.0350179	0.388217	0.688957	NA
ENSMUSG00000018995	Nars2	protein_coding	36.726	-0.07976	0.255975	0.634637	0.797612
ENSMUSG00000018999	Slc35b4	protein_coding	89.9054	0.160351	0.182108	0.288025	0.511017
ENSMUSG00000019027	Dnah1	protein_coding	1.0731	0.00520812	0.398486	0.943705	NA
ENSMUSG00000019039	Dalrd3	protein_coding	100.187	0.195984	0.18136	0.193145	0.402023
ENSMUSG00000019054	Fis1	protein_coding	978.826	-0.338001	0.111022	0.00111772	0.0106176
ENSMUSG00000019055	Plod1	protein_coding	394.283	-0.45758	0.145517	0.000393196	0.00457558
ENSMUSG00000019066	Rab3d	protein_coding	80.5525	-0.142415	0.195323	0.363744	0.585441
ENSMUSG00000019080	Mfsd3	protein_coding	143.558	0.0141233	0.174978	0.923593	0.963688
ENSMUSG00000019082	Slc25a22	protein_coding	240.276	-0.0793437	0.208399	0.622816	0.790137
ENSMUSG00000019087	Atp6ap1	protein_coding	2106.07	-0.0177675	0.14827	0.892516	0.946428
ENSMUSG00000019088	Dnase1l1	protein_coding	660.181	-0.340745	0.160099	0.014059	0.0688397
ENSMUSG00000019102	Aldh3a1	protein_coding	9.86763	-0.0562055	0.320472	0.69847	0.841512
ENSMUSG00000019122	Ccl9	protein_coding	136.712	-0.600714	0.186586	9.43287e-05	0.00151486
ENSMUSG00000019124	Scrn1	protein_coding	42.1637	-0.727933	0.391694	0.000927126	0.00917808
ENSMUSG00000019132	BC005537	protein_coding	555.423	0.236123	0.148121	0.0720235	0.215633
ENSMUSG00000019139	Isyna1	protein_coding	77.8297	-0.428121	0.230533	0.0126903	0.0641683
ENSMUSG00000019143	Hars2	protein_coding	148.211	0.38167	0.175811	0.00984098	0.053749
ENSMUSG00000019146	Cacng2	protein_coding	0.127227	0.0134779	0.431552	0.75299	NA
ENSMUSG00000019158	Tmem160	protein_coding	764.346	-0.167382	0.14945	0.205473	0.417612
ENSMUSG00000019173	Rab5c	protein_coding	843.489	-0.36376	0.125102	0.00151085	0.0132697
ENSMUSG00000019178	Styxl1	protein_coding	0.557148	-0.0174456	0.414799	0.769098	NA
ENSMUSG00000019179	Mdh2	protein_coding	16702.7	-0.114064	0.139171	0.362584	0.584977
ENSMUSG00000019188	H13	protein_coding	695.914	-0.327392	0.144637	0.0110084	0.0578204
ENSMUSG00000019189	Rnf145	protein_coding	233.601	-0.00216041	0.152975	0.987188	0.994198
ENSMUSG00000019194	Scn1b	protein_coding	9706.95	-0.0692436	0.093853	0.439752	0.652657
ENSMUSG00000019210	Atp6v1e1	protein_coding	1774.77	-0.0235691	0.150936	0.859582	0.929462
ENSMUSG00000019214	Chtf18	protein_coding	3.69594	-0.276087	0.534181	0.0329566	0.125794
ENSMUSG00000019230	Lhx9	protein_coding	0.321859	0.0241784	0.434644	0.578867	NA
ENSMUSG00000019232	Etnppl	protein_coding	0.439028	-0.0199139	0.425589	0.6901	NA
ENSMUSG00000019235	Rps6kl1	protein_coding	14.2807	0.0146701	0.302894	0.923928	0.963827
ENSMUSG00000019254	Ppp1r12c	protein_coding	403.106	0.153536	0.133628	0.205629	0.417702
ENSMUSG00000019256	Ahr	protein_coding	24.5944	0.182175	0.281354	0.280363	0.502026
ENSMUSG00000019261	Map1s	protein_coding	113.068	0.352434	0.175852	0.0171555	0.0791986
ENSMUSG00000019278	Dpep1	protein_coding	274.979	-0.165189	0.208492	0.30714	0.532931
ENSMUSG00000019295	Tmem129	protein_coding	72.0681	-0.104557	0.192809	0.501807	0.704261
ENSMUSG00000019297	Nop9	protein_coding	206.75	0.237701	0.179651	0.112547	0.288311
ENSMUSG00000019301	Hsd17b1	protein_coding	1.12285	0.157855	0.494857	0.0733964	NA
ENSMUSG00000019302	Atp6v0a1	protein_coding	769.131	-0.0670257	0.1253	0.56069	0.746042
ENSMUSG00000019303	Psmc3ip	protein_coding	23.1554	0.180708	0.298096	0.274494	0.495729
ENSMUSG00000019312	Grb7	protein_coding	2.95834	0.0579309	0.386789	0.538818	NA
ENSMUSG00000019320	Noxo1	protein_coding	11.9009	0.32519	0.366666	0.0574235	0.18452
ENSMUSG00000019326	Aoc3	protein_coding	183.39	-0.318424	0.150246	0.0162783	0.0763516
ENSMUSG00000019338	Zfp687	protein_coding	169.668	0.50935	0.229826	0.00318627	0.0235033
ENSMUSG00000019359	Gdpd2	protein_coding	1.47355	-0.0310906	0.437678	0.481439	NA
ENSMUSG00000019362	D8Ertd738e	protein_coding	810.357	-0.229761	0.122911	0.0424523	0.149785
ENSMUSG00000019368	Sec14l4	protein_coding	1.39908	0.135971	0.462101	0.11851	NA
ENSMUSG00000019370	Calm3	protein_coding	3728.99	-0.066182	0.11286	0.530417	0.72496
ENSMUSG00000019373	Cops3	protein_coding	934.919	-0.0920996	0.122169	0.41422	0.630325
ENSMUSG00000019428	Fkbp8	protein_coding	526.609	-0.180929	0.116754	0.0954389	0.259522
ENSMUSG00000019432	Ddx39b	protein_coding	1863.99	0.0953594	0.125114	0.407173	0.623991
ENSMUSG00000019433	Gipc1	protein_coding	103.599	-0.276366	0.240597	0.106812	0.278601
ENSMUSG00000019437	Tlcd1	protein_coding	34.3279	-0.280163	0.256784	0.106977	0.278881
ENSMUSG00000019461	Plscr3	protein_coding	177.648	-0.101383	0.161972	0.469086	0.676669
ENSMUSG00000019464	Ptger1	protein_coding	2.61679	0.0416499	0.371953	0.686693	NA
ENSMUSG00000019467	Arhgef25	protein_coding	355.728	-0.112814	0.143424	0.378936	0.598551
ENSMUSG00000019470	Xab2	protein_coding	93.1083	0.0268537	0.18156	0.858432	0.92906
ENSMUSG00000019471	Cdc37	protein_coding	1176.89	-0.1049	0.0915645	0.231251	0.449298
ENSMUSG00000019478	Rab4a	protein_coding	149.015	0.0316302	0.1644	0.82307	0.911564
ENSMUSG00000019487	Trip10	protein_coding	2213.79	-0.216374	0.133874	0.0747272	0.221537
ENSMUSG00000019494	Cops6	protein_coding	644.168	0.140499	0.154311	0.299225	0.522923
ENSMUSG00000019505	Ubb	protein_coding	9519.92	0.331615	0.203534	0.0394418	0.141961
ENSMUSG00000019518	Ap4m1	protein_coding	75.2312	0.168995	0.225536	0.31005	0.535632
ENSMUSG00000019528	Gyg	protein_coding	2792.07	0.242519	0.109871	0.0184646	0.0836512
ENSMUSG00000019539	Rcn3	protein_coding	416.132	-0.412669	0.179102	0.00582434	0.036244
ENSMUSG00000019558	Slc6a8	protein_coding	1060.73	0.299026	0.171659	0.0399439	0.143228
ENSMUSG00000019564	Arid3a	protein_coding	93.9571	0.225277	0.176862	0.128856	0.315101
ENSMUSG00000019577	Pdk4	protein_coding	2364.74	-0.892798	0.337708	4.36222e-05	0.00081049
ENSMUSG00000019578	Ubxn6	protein_coding	501.11	0.369113	0.142116	0.00364528	0.0259544
ENSMUSG00000019579	Mydgf	protein_coding	188.509	-0.204671	0.184581	0.178664	0.385669
ENSMUSG00000019590	Cyb561	protein_coding	58.4506	-0.65523	0.25498	0.000368341	0.00437882
ENSMUSG00000019647	Sema6a	protein_coding	411.279	0.157597	0.19419	0.313554	0.538827
ENSMUSG00000019659	Ccdc12	protein_coding	465.655	-0.226287	0.141693	0.0746062	0.221361
ENSMUSG00000019689	Fmc1	protein_coding	3695.93	-0.211515	0.123124	0.0622031	0.19498
ENSMUSG00000019699	Akt3	protein_coding	117.885	0.153119	0.170858	0.291295	0.514355
ENSMUSG00000019710	Mrpl24	protein_coding	685.471	0.196686	0.122163	0.0809591	0.233724
ENSMUSG00000019715	Gle1	protein_coding	288.634	0.0887547	0.149584	0.502427	0.704496
ENSMUSG00000019718	L3hypdh	protein_coding	20.7463	-0.215753	0.288403	0.204281	0.416417
ENSMUSG00000019726	Lyst	protein_coding	89.7185	-0.136335	0.209275	0.399558	0.61744
ENSMUSG00000019731	Slc35e1	protein_coding	259.814	0.394964	0.136449	0.0013131	0.0119278
ENSMUSG00000019732	Calr3	protein_coding	14.9505	-0.0940161	0.293335	0.55841	0.745223
ENSMUSG00000019734	Tmc4	protein_coding	6.18745	0.0216887	0.354717	0.852217	0.92541
ENSMUSG00000019737	Syne4	protein_coding	14.2096	-0.0881211	0.314946	0.55881	0.745429
ENSMUSG00000019738	Polr2i	protein_coding	930.295	-0.16185	0.155955	0.235257	0.454492
ENSMUSG00000019761	Krt10	protein_coding	94.3865	-0.400138	0.270372	0.0264936	0.107788
ENSMUSG00000019762	Iyd	protein_coding	0.599987	-0.0272912	0.43444	0.543722	NA
ENSMUSG00000019763	Rmnd1	protein_coding	101.33	-0.606362	0.232917	0.000535539	0.00598408
ENSMUSG00000019767	Ccdc170	protein_coding	2.7062	0.163465	0.42784	0.140007	NA
ENSMUSG00000019768	Esr1	protein_coding	424.748	0.268049	0.123006	0.0179377	0.0818509
ENSMUSG00000019772	Vip	protein_coding	0.246518	0.0237389	0.434469	0.585554	NA
ENSMUSG00000019773	Fbxo5	protein_coding	19.248	-0.26827	0.374488	0.0905868	0.251874
ENSMUSG00000019774	Mtrf1l	protein_coding	94.7303	-0.211597	0.181333	0.16004	0.359902
ENSMUSG00000019775	Rgs17	protein_coding	6.62607	0.0657882	0.346804	0.606553	0.779578
ENSMUSG00000019777	Hdac2	protein_coding	732.911	-0.103541	0.109651	0.314207	0.539541
ENSMUSG00000019779	Frk	protein_coding	19.0625	-0.227401	0.340341	0.153944	0.351281
ENSMUSG00000019782	Rwdd1	protein_coding	498.188	0.231478	0.138916	0.0640143	0.198572
ENSMUSG00000019785	Clvs2	protein_coding	0.157987	0	0.429932	1	NA
[truncated: 18,291 more rows]

## Sheet: TRKO vs CTR
TRKO vs CTR									“NA” stands for Not Applicable (or Not Available)
Gene id	Gene Name	Gene Type	Base Mean	Log2 Fold Change	lfcSE	p-value	p-adjusted
ENSMUSG00000000001	Gnai3	protein_coding	144.887	-0.302169	0.204276	0.0470191	0.171351
ENSMUSG00000000028	Cdc45	protein_coding	26.3515	0.0580235	0.258981	0.699654	0.851836
ENSMUSG00000000031	H19	lincRNA	24619.3	0.465099	0.210489	0.00315152	0.0252089
ENSMUSG00000000037	Scml2	protein_coding	4.36985	-0.327675	0.554135	0.0329861	0.134503
ENSMUSG00000000049	Apoh	protein_coding	3.26874	0.0627529	0.358046	0.582799	0.778864
ENSMUSG00000000056	Narf	protein_coding	442.129	0.0776311	0.162697	0.561937	0.763265
ENSMUSG00000000058	Cav2	protein_coding	295.909	-0.171262	0.127656	0.131384	0.333502
ENSMUSG00000000078	Klf6	protein_coding	868.605	-0.211151	0.160068	0.111626	0.300657
ENSMUSG00000000085	Scmh1	protein_coding	800.9	0.27493	0.112229	0.00719321	0.0468564
ENSMUSG00000000088	Cox5a	protein_coding	16953.9	-0.185887	0.119669	0.0850966	0.252332
ENSMUSG00000000093	Tbx2	protein_coding	54.4954	-0.227225	0.285486	0.159907	0.377036
ENSMUSG00000000094	Tbx4	protein_coding	42.4427	-0.438642	0.294376	0.0154454	0.0808235
ENSMUSG00000000103	Zfy2	protein_coding	0.0636765	0.00616903	0.447629	0.893879	NA
ENSMUSG00000000120	Ngfr	protein_coding	25.8911	0.394109	0.375803	0.0315076	0.13083
ENSMUSG00000000125	Wnt3	protein_coding	2.00153	0.104844	0.432845	0.261301	0.504431
ENSMUSG00000000126	Wnt9a	protein_coding	169.701	0.174503	0.176633	0.213706	0.449244
ENSMUSG00000000127	Fer	protein_coding	171.078	0.293233	0.162211	0.0285013	0.122419
ENSMUSG00000000131	Xpo6	protein_coding	233.742	0.284222	0.222877	0.0709744	0.225186
ENSMUSG00000000134	Tfe3	protein_coding	155.635	0.212667	0.151879	0.0975153	0.275421
ENSMUSG00000000142	Axin2	protein_coding	70.3839	0.187814	0.211717	0.216504	0.452591
ENSMUSG00000000148	Brat1	protein_coding	36.3253	-0.44025	0.257467	0.0108267	0.0625707
ENSMUSG00000000149	Gna12	protein_coding	127.04	-0.614088	0.23017	0.000304767	0.00424593
ENSMUSG00000000154	Slc22a18	protein_coding	4.87755	0.225653	0.440562	0.0977045	0.275697
ENSMUSG00000000157	Itgb2l	protein_coding	0.84762	-0.0540621	0.470609	0.289155	NA
ENSMUSG00000000167	Pih1d2	protein_coding	5.96114	0.104683	0.350358	0.410206	0.647372
ENSMUSG00000000168	Dlat	protein_coding	1647.01	-0.320805	0.135777	0.00674513	0.0448224
ENSMUSG00000000171	Sdhd	protein_coding	1580.8	-0.495415	0.176431	0.00048495	0.00613962
ENSMUSG00000000183	Fgf6	protein_coding	153.714	0.058128	0.186663	0.685291	0.844519
ENSMUSG00000000184	Ccnd2	protein_coding	1414.84	-0.253546	0.144857	0.0412756	0.156259
ENSMUSG00000000194	Gpr107	protein_coding	358.288	0.0931242	0.132468	0.425256	0.658608
ENSMUSG00000000197	Nalcn	protein_coding	11.8333	-0.0401024	0.304971	0.770675	0.891652
ENSMUSG00000000202	Btbd17	protein_coding	2.03063	0.00487612	0.37901	0.958483	0.985313
ENSMUSG00000000204	Slfn4	protein_coding	1.88398	0.0545247	0.404931	0.528596	NA
ENSMUSG00000000214	Th	protein_coding	0.644637	-0.00299467	0.433375	0.958117	NA
ENSMUSG00000000215	Ins2	protein_coding	0.63399	-0.0341783	0.427872	0.609679	NA
ENSMUSG00000000223	Drp2	protein_coding	196.978	0.294861	0.176513	0.0363674	0.14306
ENSMUSG00000000244	Tspan32	protein_coding	12.7475	0.0845456	0.323928	0.529846	0.741523
ENSMUSG00000000247	Lhx2	protein_coding	4.15981	-0.248923	0.497889	0.0642016	0.210868
ENSMUSG00000000248	Clec2g	protein_coding	0.321452	0	0.447263	1	NA
ENSMUSG00000000253	Gmpr	protein_coding	4655.03	0.250835	0.0762492	0.000600449	0.00727183
ENSMUSG00000000263	Glra1	protein_coding	0.111446	0.0135539	0.448995	0.770063	NA
ENSMUSG00000000266	Mid2	protein_coding	69.7231	0.00334648	0.208018	0.982037	0.992325
ENSMUSG00000000275	Trim25	protein_coding	274.739	0.13717	0.152845	0.287203	0.53081
ENSMUSG00000000276	Dgke	protein_coding	82.9446	0.254197	0.188472	0.0810116	0.245091
ENSMUSG00000000278	Scpep1	protein_coding	490.391	-0.496458	0.160015	0.000188239	0.00289195
ENSMUSG00000000282	Mnt	protein_coding	98.373	0.480735	0.238935	0.00437552	0.0322337
ENSMUSG00000000290	Itgb2	protein_coding	44.7679	-0.207917	0.265285	0.193225	0.423463
ENSMUSG00000000295	Hddc2	protein_coding	115.297	0.105437	0.194468	0.470614	0.694674
ENSMUSG00000000296	Tpd52l1	protein_coding	490.888	0.256387	0.134058	0.0291497	0.124075
ENSMUSG00000000301	Pemt	protein_coding	22.1323	-0.442583	0.329425	0.0178171	0.0889926
ENSMUSG00000000303	Cdh1	protein_coding	31.4591	0.13715	0.296044	0.361399	0.603404
ENSMUSG00000000305	Cdh4	protein_coding	370.636	0.731342	0.247416	6.24023e-05	0.00117947
ENSMUSG00000000308	Ckmt1	protein_coding	0.0526622	0.00616903	0.447629	0.893879	NA
ENSMUSG00000000317	Bcl6b	protein_coding	124.182	0.1308	0.241307	0.396543	0.636133
ENSMUSG00000000318	Clec10a	protein_coding	256.056	0.932172	0.223244	2.96732e-07	1.41812e-05
ENSMUSG00000000320	Alox12	protein_coding	27.5021	-0.366846	0.323174	0.0394535	0.15134
ENSMUSG00000000325	Arvcf	protein_coding	67.0014	0.151329	0.195185	0.302779	0.547131
ENSMUSG00000000326	Comt	protein_coding	385.357	0.00276553	0.159222	0.983301	0.992613
ENSMUSG00000000339	Rtca	protein_coding	201.688	-0.0554618	0.158086	0.673378	0.837337
ENSMUSG00000000340	Dbt	protein_coding	294.808	0.124786	0.157654	0.342322	0.586845
ENSMUSG00000000346	Dazap2	protein_coding	952.744	0.223323	0.108771	0.0253201	0.113148
ENSMUSG00000000355	Mcts1	protein_coding	551.417	0.225303	0.163801	0.0942196	0.269302
ENSMUSG00000000359	Rem1	protein_coding	38.9051	0.0308593	0.225741	0.837951	0.929538
ENSMUSG00000000365	Rnf17	protein_coding	0.822985	-0.0206372	0.425969	0.749308	NA
ENSMUSG00000000374	Trappc10	protein_coding	390.173	0.190943	0.156519	0.144531	0.354053
ENSMUSG00000000378	Ccm2	protein_coding	156.548	0.0653599	0.162442	0.624993	0.806039
ENSMUSG00000000384	Tbrg4	protein_coding	347.748	0.0399011	0.130362	0.729624	0.868784
ENSMUSG00000000385	Tmprss2	protein_coding	0.677174	-0.00347919	0.431978	0.952225	NA
ENSMUSG00000000386	Mx1	protein_coding	4.43841	0.0584204	0.364948	0.593844	0.785653
ENSMUSG00000000392	Fap	protein_coding	194.227	-0.488915	0.236494	0.00363722	0.0280394
ENSMUSG00000000399	Ndufa9	protein_coding	2237.3	-0.132077	0.114519	0.20552	0.438943
ENSMUSG00000000402	Egfl6	protein_coding	33.037	-0.133313	0.2604	0.387752	0.628762
ENSMUSG00000000409	Lck	protein_coding	6.71639	0.675449	1.1238	NA	NA
ENSMUSG00000000411	Tssk3	protein_coding	0.132944	-0.017126	0.450069	0.712253	NA
ENSMUSG00000000416	Cttnbp2	protein_coding	36.0037	0.426433	0.328971	0.021227	0.100935
ENSMUSG00000000420	Galnt1	protein_coding	991.352	0.209619	0.142555	0.0882064	0.258108
ENSMUSG00000000435	Myf5	protein_coding	30.919	0.303217	0.318425	0.0749897	0.233976
ENSMUSG00000000439	Mkrn2	protein_coding	390.341	0.135779	0.138205	0.259398	0.501973
ENSMUSG00000000440	Pparg	protein_coding	75.6987	-0.180334	0.205851	0.230304	0.468374
ENSMUSG00000000441	Raf1	protein_coding	908.737	-0.238526	0.124221	0.0316601	0.131247
ENSMUSG00000000486	Sept1	protein_coding	21.4608	0.150072	0.313689	0.311358	0.556152
ENSMUSG00000000489	Pdgfb	protein_coding	566.832	-0.480419	0.191336	0.00129025	0.0129957
ENSMUSG00000000530	Acvrl1	protein_coding	151.241	-0.268096	0.182246	0.0613087	0.204164
ENSMUSG00000000531	Grasp	protein_coding	189.888	-0.157916	0.190719	0.277773	0.521425
ENSMUSG00000000532	Acvr1b	protein_coding	392.999	0.20187	0.189548	0.165467	0.384974
ENSMUSG00000000538	Tom1l2	protein_coding	1344.84	0.21934	0.129251	0.0553702	0.191088
ENSMUSG00000000544	Gpa33	protein_coding	0.17635	0.020147	0.450748	0.666924	NA
ENSMUSG00000000552	Zfp385a	protein_coding	175.28	-0.0431864	0.218332	0.773905	0.893405
ENSMUSG00000000555	Itga5	protein_coding	39.8594	-0.293881	0.294783	0.0814963	0.246102
ENSMUSG00000000560	Gabra2	protein_coding	2.50198	0.0678465	0.366083	0.540988	0.748923
ENSMUSG00000000561	Wdr77	protein_coding	229.463	0.187941	0.134246	0.11068	0.298746
ENSMUSG00000000562	Adora3	protein_coding	2.15437	0.352457	0.735515	0.0152798	0.0802907
ENSMUSG00000000563	Atp5f1	protein_coding	6323.01	-0.230522	0.155303	0.0766656	0.237142
ENSMUSG00000000567	Sox9	protein_coding	243.921	-0.309503	0.160281	0.0198302	0.0960923
ENSMUSG00000000568	Hnrnpd	protein_coding	744.898	0.145841	0.129067	0.202781	0.43562
ENSMUSG00000000579	Dynlt1c	protein_coding	0.604352	0.0489918	0.424352	0.508602	NA
ENSMUSG00000000581	C1d	protein_coding	579.503	-0.0791304	0.140309	0.515609	0.729915
ENSMUSG00000000594	Gm2a	protein_coding	462.945	0.0470668	0.139618	0.698011	0.850923
ENSMUSG00000000600	Krit1	protein_coding	321.798	0.283557	0.131123	0.0141049	0.0758319
ENSMUSG00000000605	Clcn4	protein_coding	572.468	-0.189038	0.117368	0.0753537	0.234509
ENSMUSG00000000617	Grm6	protein_coding	0.117567	0.0140733	0.449113	0.761639	NA
ENSMUSG00000000627	Sema4f	protein_coding	1.84307	-0.0602714	0.40034	0.506549	NA
ENSMUSG00000000628	Hk2	protein_coding	5744.36	0.0170292	0.102914	0.858589	0.94014
ENSMUSG00000000631	Myo18a	protein_coding	2965.79	0.196398	0.117643	0.0651264	0.212795
ENSMUSG00000000632	Sez6	protein_coding	8.31579	0.119002	0.364579	0.339934	0.584635
ENSMUSG00000000673	Haao	protein_coding	3.31052	0.200945	0.578162	0.0493441	0.177048
ENSMUSG00000000682	Cd52	protein_coding	88.0331	0.212272	0.349887	NA	NA
ENSMUSG00000000686	Abhd15	protein_coding	2.65481	0.176	0.477137	0.112579	0.302468
ENSMUSG00000000690	Hoxb6	protein_coding	15.8841	-0.30524	0.404446	0.0630891	0.208056
ENSMUSG00000000693	Loxl3	protein_coding	103.15	-1.26429	0.203639	4.21815e-12	7.7686e-10
ENSMUSG00000000706	Btn1a1	protein_coding	0.0678396	0.00616903	0.447629	0.893879	NA
ENSMUSG00000000708	Kat2b	protein_coding	1136.72	-0.0916464	0.159349	0.488279	0.708969
ENSMUSG00000000711	Rab5b	protein_coding	393.265	-0.171224	0.131745	0.140717	0.348949
ENSMUSG00000000724	Cryba1	protein_coding	0.0587835	0.00616903	0.447629	0.893879	NA
ENSMUSG00000000730	Dnmt3l	protein_coding	1.18417	-0.0209201	0.4211	0.757915	NA
ENSMUSG00000000731	Aire	protein_coding	0.17635	0.020147	0.450748	0.666924	NA
ENSMUSG00000000732	Icosl	protein_coding	29.1836	0.119368	0.261756	0.436321	0.667768
ENSMUSG00000000738	Spg7	protein_coding	1082.75	0.20361	0.101404	0.0306576	0.128432
ENSMUSG00000000739	Sult5a1	protein_coding	75.7391	-0.67806	0.294238	0.000574629	0.00703246
ENSMUSG00000000740	Rpl13	protein_coding	6688.8	0.153476	0.133655	0.191482	0.421295
ENSMUSG00000000743	Chmp1a	protein_coding	570.917	0.073126	0.129641	0.524698	0.737175
ENSMUSG00000000751	Rpa1	protein_coding	505.618	0.121931	0.144498	0.326195	0.571126
ENSMUSG00000000753	Serpinf1	protein_coding	1103.16	-0.952243	0.225132	2.25456e-07	1.13874e-05
ENSMUSG00000000759	Tubgcp3	protein_coding	146.117	-0.152798	0.180651	0.281334	0.525088
ENSMUSG00000000766	Oprm1	protein_coding	0.511611	0.0399701	0.447475	0.4817	NA
ENSMUSG00000000776	Polr3d	protein_coding	385.07	0.383155	0.125534	0.000578918	0.00706777
ENSMUSG00000000782	Tcf7	protein_coding	5.32967	0.386448	0.756077	0.0131673	0.0720458
ENSMUSG00000000787	Ddx3x	protein_coding	2648.11	0.0762707	0.15025	0.54958	0.755072
ENSMUSG00000000791	Il12rb1	protein_coding	0.636938	-0.0132485	0.439339	0.805031	NA
ENSMUSG00000000792	Slc5a5	protein_coding	2.8768	0.0799227	0.381432	0.451697	0.680101
ENSMUSG00000000794	Kcnn3	protein_coding	34.7524	-0.0311819	0.269656	0.832896	0.926859
ENSMUSG00000000804	Usp32	protein_coding	123.709	0.182617	0.158979	0.166971	0.386512
ENSMUSG00000000805	Car4	protein_coding	121.697	-0.27677	0.219617	0.0766283	0.237091
ENSMUSG00000000811	Txnrd3	protein_coding	134.21	-0.240969	0.180753	0.0907331	0.262802
ENSMUSG00000000823	Zfp512b	protein_coding	261.282	0.0491709	0.182745	0.729294	0.868682
ENSMUSG00000000826	Dnajc5	protein_coding	597.816	0.201175	0.117596	0.0587518	0.198628
ENSMUSG00000000827	Tpd52l2	protein_coding	452.184	0.130035	0.124684	0.243779	0.483968
ENSMUSG00000000838	Fmr1	protein_coding	135.93	0.0130628	0.157472	0.920722	0.968162
ENSMUSG00000000861	Bcl11a	protein_coding	23.2409	0.138974	0.412216	NA	NA
ENSMUSG00000000869	Il4	protein_coding	0.470909	0.0217075	0.440698	0.69106	NA
ENSMUSG00000000876	Pxmp4	protein_coding	332.265	0.173108	0.134065	0.141463	0.349824
ENSMUSG00000000881	Dlg3	protein_coding	68.0546	0.374465	0.25605	0.0268883	0.117769
ENSMUSG00000000884	Gnb1l	protein_coding	24.4737	0.0338853	0.266788	0.819403	0.91991
ENSMUSG00000000889	Dbh	protein_coding	0.803182	-0.0307237	0.422493	0.657496	NA
ENSMUSG00000000901	Mmp11	protein_coding	32.2798	0.155599	0.264003	0.317877	0.562892
ENSMUSG00000000902	Smarcb1	protein_coding	335.865	-0.391111	0.155415	0.00264881	0.0222358
ENSMUSG00000000903	Vpreb3	protein_coding	7.1005	-0.0199541	0.357099	0.854307	0.937947
ENSMUSG00000000915	Hip1r	protein_coding	99.0615	-0.0820803	0.191348	0.571426	0.769707
ENSMUSG00000000916	Nsun5	protein_coding	64.7339	-0.0430067	0.19551	0.768296	0.890536
ENSMUSG00000000934	Top1mt	protein_coding	111.453	-0.129685	0.171018	0.346505	0.590021
ENSMUSG00000000938	Hoxa10	protein_coding	248.881	-0.166274	0.168937	0.224683	0.462157
ENSMUSG00000000942	Hoxa4	protein_coding	37.9646	0.422832	0.268549	0.0154959	0.0809754
ENSMUSG00000000948	Gm38393	protein_coding	2.12373	0.149604	0.461957	0.148464	0.360409
ENSMUSG00000000957	Mmp14	protein_coding	325.839	-0.299628	0.218701	0.0558457	0.19214
ENSMUSG00000000958	Slc7a7	protein_coding	21.4721	-0.257121	0.290227	0.118664	0.313078
ENSMUSG00000000959	Oxa1l	protein_coding	473.059	0.222097	0.150323	0.0814296	0.245999
ENSMUSG00000000976	Heatr6	protein_coding	256.059	0.0572418	0.123107	0.604556	0.791906
ENSMUSG00000000982	Ccl3	protein_coding	0.992588	-0.0654132	0.447067	0.344833	NA
ENSMUSG00000000983	Wfdc18	protein_coding	0.954224	-0.0407727	0.436279	0.524651	NA
ENSMUSG00000001014	Icam4	protein_coding	28.1892	-0.348468	0.349087	0.0482386	0.174166
ENSMUSG00000001016	Ilf2	protein_coding	258.253	0.0337633	0.131366	0.771205	0.891794
ENSMUSG00000001017	Chtop	protein_coding	1133.91	0.0213967	0.12082	0.8443	0.932199
ENSMUSG00000001018	Snapin	protein_coding	975.214	0.23204	0.180522	0.102966	0.28553
ENSMUSG00000001020	S100a4	protein_coding	804.879	-0.442036	0.336086	0.018387	0.0910288
ENSMUSG00000001021	S100a3	protein_coding	1.41184	-0.143383	0.513998	0.0999579	NA
ENSMUSG00000001023	S100a5	protein_coding	4.45223	-0.0427484	0.370909	0.678248	0.839944
ENSMUSG00000001025	S100a6	protein_coding	5765.5	-0.655229	0.183578	1.04179e-05	0.00028348
ENSMUSG00000001027	Scn4a	protein_coding	254.215	0.35651	0.176961	0.0116838	0.0660855
ENSMUSG00000001029	Icam2	protein_coding	196.149	-0.958187	0.197789	1.30994e-08	9.6501e-07
ENSMUSG00000001034	Mapk7	protein_coding	110.151	-0.440283	0.212832	0.00531151	0.0373437
ENSMUSG00000001036	Epn2	protein_coding	595.903	0.0734561	0.127513	0.517644	0.731492
ENSMUSG00000001039	B9d1	protein_coding	48.7466	-0.110104	0.222589	0.468921	0.694025
ENSMUSG00000001052	Sec24b	protein_coding	188.478	-0.120381	0.160288	0.364445	0.606685
ENSMUSG00000001053	N4bp3	protein_coding	36.6714	-0.127628	0.255641	0.4078	0.645379
ENSMUSG00000001054	Rmnd5b	protein_coding	187.936	-0.0521275	0.155274	0.688748	0.845924
ENSMUSG00000001056	Nhp2	protein_coding	140.639	-0.155776	0.215421	0.305475	0.550183
ENSMUSG00000001062	Vps9d1	protein_coding	166.439	0.596144	0.199056	0.000122761	0.00204179
ENSMUSG00000001065	Zfp276	protein_coding	63.271	-0.189729	0.216451	0.215254	0.451496
ENSMUSG00000001082	Mfsd10	protein_coding	106.134	-0.117323	0.20611	0.431913	0.66369
ENSMUSG00000001089	Luzp1	protein_coding	355.301	-0.361535	0.139501	0.00272674	0.0226854
ENSMUSG00000001095	Slc13a2	protein_coding	0.372041	-0.00892174	0.446909	0.849937	NA
ENSMUSG00000001098	Kctd10	protein_coding	143.284	-0.207506	0.177777	0.141102	0.349447
ENSMUSG00000001100	Poldip2	protein_coding	792.508	-0.0822116	0.115938	0.435474	0.666788
ENSMUSG00000001103	Sebox	protein_coding	0.443772	0.0243132	0.448698	0.624564	NA
ENSMUSG00000001105	Ift20	protein_coding	1068.44	0.0924233	0.142794	0.453136	0.681192
ENSMUSG00000001119	Col6a1	protein_coding	1447.55	-0.670543	0.267508	0.000345291	0.00470207
ENSMUSG00000001120	Pcbp3	protein_coding	17.9004	-0.13566	0.286999	0.371248	0.613345
ENSMUSG00000001123	Lgals9	protein_coding	164.376	-0.430199	0.207549	0.00570811	0.0394012
ENSMUSG00000001127	Araf	protein_coding	491.431	0.116245	0.123048	0.292572	0.536346
ENSMUSG00000001128	Cfp	protein_coding	135.581	-0.202207	0.176554	0.149949	0.362774
ENSMUSG00000001131	Timp1	protein_coding	68.6553	-2.96927	0.501691	6.13124e-11	8.47407e-09
ENSMUSG00000001134	Uxt	protein_coding	140.995	-0.0599805	0.152664	0.641351	0.814607
ENSMUSG00000001138	Cnnm3	protein_coding	269.371	0.497579	0.230012	0.0027294	0.0226854
ENSMUSG00000001143	Lman2l	protein_coding	171.625	0.178474	0.168814	0.192421	0.422498
ENSMUSG00000001150	Mcm3ap	protein_coding	251.447	0.120198	0.14861	0.34221	0.586807
ENSMUSG00000001151	Pcnt	protein_coding	1704.28	0.726462	0.188235	2.18261e-06	7.63006e-05
ENSMUSG00000001156	Mxd1	protein_coding	118.461	0.109599	0.218119	0.469117	0.694025
ENSMUSG00000001157	Gmcl1	protein_coding	153.726	-0.386976	0.15669	0.00310157	0.0248883
ENSMUSG00000001158	Snrnp27	protein_coding	1943.44	-0.2309	0.114069	0.026105	0.115578
ENSMUSG00000001166	Oas1c	protein_coding	4.86229	-0.111769	0.35847	0.372586	0.61474
ENSMUSG00000001173	Ocrl	protein_coding	313.534	-0.204269	0.173613	0.142203	0.350871
ENSMUSG00000001175	Calm1	protein_coding	17741.4	-0.0558115	0.132651	0.63315	0.809951
ENSMUSG00000001211	Agpat3	protein_coding	795.762	0.168837	0.138685	0.161694	0.379445
ENSMUSG00000001225	Slc26a3	protein_coding	0.230296	0.0130853	0.448885	0.777724	NA
ENSMUSG00000001227	Sema6b	protein_coding	35.9124	-0.795864	0.417906	0.000781107	0.00895693
ENSMUSG00000001228	Uhrf1	protein_coding	12.4235	-0.8325	0.799206	0.00207105	0.0185181
ENSMUSG00000001229	Dpp9	protein_coding	238.282	0.0737372	0.171699	0.592829	0.785136
ENSMUSG00000001240	Ramp2	protein_coding	824.737	-0.578732	0.136739	1.1302e-06	4.38772e-05
ENSMUSG00000001247	Lsr	protein_coding	21.2447	-0.0732856	0.285574	0.61619	0.800284
ENSMUSG00000001248	Gramd1a	protein_coding	234.126	-0.0781934	0.131932	0.501939	0.719581
ENSMUSG00000001249	Hpn	protein_coding	67.6032	-1.08782	0.358925	1.29458e-05	0.000335347
ENSMUSG00000001260	Gabrg1	protein_coding	3.06746	0.120437	0.400035	0.278919	0.522612
ENSMUSG00000001270	Ckb	protein_coding	433.114	-1.09886	0.30488	1.87536e-06	6.77552e-05
ENSMUSG00000001280	Sp1	protein_coding	722.419	-0.0922205	0.126712	0.414367	0.651148
ENSMUSG00000001281	Itgb7	protein_coding	23.7576	0.357767	0.365926	0.0439338	0.163179
ENSMUSG00000001285	Myg1	protein_coding	102.419	0.146166	0.164145	0.277704	0.521386
ENSMUSG00000001288	Rarg	protein_coding	228.963	-0.065798	0.167527	0.628692	0.807752
ENSMUSG00000001289	Pfdn5	protein_coding	1636.76	0.378594	0.12213	0.000513753	0.00641975
ENSMUSG00000001300	Efnb2	protein_coding	81.0465	-0.254627	0.226482	0.105573	0.290095
ENSMUSG00000001305	Rrp15	protein_coding	144.888	-0.619937	0.272625	0.000881135	0.00982059
ENSMUSG00000001313	Rnd2	protein_coding	49.9775	-0.0937095	0.207178	0.529849	0.741523
ENSMUSG00000001323	Srr	protein_coding	191.465	-0.123238	0.164859	0.361128	0.603236
ENSMUSG00000001333	Sync	protein_coding	72.0199	-0.126806	0.221071	0.404909	0.643204
ENSMUSG00000001334	Fndc5	protein_coding	1931.78	0.288147	0.128322	0.0112224	0.0642213
ENSMUSG00000001348	Acp5	protein_coding	165.065	-1.03867	0.861363	NA	NA
ENSMUSG00000001349	Cnn1	protein_coding	47.414	-0.380735	0.279261	0.0288942	0.12365
ENSMUSG00000001366	Fbxo9	protein_coding	653.628	0.1322	0.108207	0.184412	0.411798
ENSMUSG00000001376	Vps50	protein_coding	183.106	0.449159	0.213519	0.00457687	0.0334074
ENSMUSG00000001380	Hars	protein_coding	206.949	-0.122932	0.15475	0.343962	0.587721
ENSMUSG00000001383	Zmat2	protein_coding	1180.41	-0.0826006	0.0941831	0.35086	0.59429
ENSMUSG00000001403	Ube2c	protein_coding	33.5251	-0.729322	0.490969	0.00221381	0.0194718
ENSMUSG00000001415	Smg5	protein_coding	214.312	-0.0766299	0.143004	0.534367	0.74378
ENSMUSG00000001416	Cct3	protein_coding	1161.91	-0.463149	0.180382	0.00127216	0.0128862
ENSMUSG00000001418	Glmp	protein_coding	195.585	-0.352611	0.193245	0.017678	0.0886114
ENSMUSG00000001419	Mef2d	protein_coding	2745.05	0.223245	0.126584	0.0475539	0.172593
ENSMUSG00000001420	Tmem79	protein_coding	5.49053	0.0514712	0.330405	0.685581	0.844575
ENSMUSG00000001424	Snd1	protein_coding	396.228	0.109146	0.147279	0.385597	0.626495
ENSMUSG00000001435	Col18a1	protein_coding	168.506	-0.622297	0.250159	0.00048817	0.00615901
ENSMUSG00000001436	Slc19a1	protein_coding	115.988	-0.0198006	0.221052	0.895286	0.957942
ENSMUSG00000001440	Kpnb1	protein_coding	592.631	-0.0189575	0.126936	0.866964	0.944315
ENSMUSG00000001441	Npepps	protein_coding	1445.85	0.0794759	0.121529	0.467631	0.693568
ENSMUSG00000001444	Tbx21	protein_coding	27.6784	0.480088	0.398371	0.0146615	0.0781565
ENSMUSG00000001445	Mrpl10	protein_coding	447.832	0.0140872	0.143429	0.909247	0.963428
ENSMUSG00000001467	Cyp51	protein_coding	106.168	-0.313946	0.242942	0.0546242	0.189379
ENSMUSG00000001472	Tcf25	protein_coding	1933.58	0.00737201	0.0996123	0.936793	0.975955
ENSMUSG00000001473	Tubb6	protein_coding	161.928	-0.738291	0.236361	3.4204e-05	0.000743235
ENSMUSG00000001482	Def8	protein_coding	345.767	0.18789	0.125776	0.0940414	0.269031
ENSMUSG00000001493	Meox1	protein_coding	63.9209	-1.35701	0.315445	6.02961e-08	3.61346e-06
ENSMUSG00000001494	Sost	protein_coding	0.712898	-0.0501958	0.455196	0.379688	NA
ENSMUSG00000001497	Pax9	protein_coding	4.33717	-0.167006	0.395929	0.191938	0.421682
ENSMUSG00000001506	Col1a1	protein_coding	41033	-0.516643	0.460287	0.0113193	0.0645611
ENSMUSG00000001507	Itga3	protein_coding	55.6729	-0.702125	0.300124	0.000458362	0.00589623
ENSMUSG00000001508	Sgca	protein_coding	825.442	0.0544706	0.115899	0.605322	0.792027
ENSMUSG00000001510	Dlx3	protein_coding	2.33714	-0.0648006	0.48777	0.195115	0.4264
ENSMUSG00000001517	Foxm1	protein_coding	14.8432	-0.230991	0.364716	0.131396	0.333502
ENSMUSG00000001518	Itfg2	protein_coding	118.679	-0.0718028	0.181311	0.612231	0.796924
ENSMUSG00000001520	Nrip2	protein_coding	25.7243	0.295422	0.314349	0.0810097	0.245091
ENSMUSG00000001521	Tulp3	protein_coding	103.322	-0.0762877	0.187924	0.59609	0.786515
ENSMUSG00000001524	Gtf2h4	protein_coding	172.714	-0.286926	0.156453	0.0282665	0.121723
ENSMUSG00000001525	Tubb5	protein_coding	1673.38	-0.66014	0.187459	1.21539e-05	0.000317558
ENSMUSG00000001542	Ell2	protein_coding	287.772	-0.306663	0.185209	0.03421	0.137881
ENSMUSG00000001552	Jup	protein_coding	1103.8	-0.646441	0.131525	2.50211e-08	1.67941e-06
ENSMUSG00000001555	Fkbp10	protein_coding	104.245	-0.440267	0.272868	0.0127112	0.0701815
ENSMUSG00000001558	Klhl10	protein_coding	3.42269	0.156506	0.408297	0.19542	0.426646
ENSMUSG00000001569	Nom1	protein_coding	282.972	0.113303	0.130528	0.326646	0.571347
ENSMUSG00000001576	Ergic1	protein_coding	689.68	-0.376208	0.13837	0.00169779	0.0159751
ENSMUSG00000001583	Tnk1	protein_coding	1.78126	-0.0746199	0.410345	0.410287	NA
ENSMUSG00000001588	Acap1	protein_coding	3.94955	0.373002	0.789407	0.0115107	0.0654003
ENSMUSG00000001604	Tcea3	protein_coding	3991.16	0.980791	0.120543	5.90523e-18	2.47725e-15
ENSMUSG00000001627	Ifrd1	protein_coding	1268.32	-0.0661637	0.15609	0.612336	0.796978
ENSMUSG00000001630	Stk38l	protein_coding	151.199	0.0618172	0.185336	0.665563	0.83227
ENSMUSG00000001632	Brpf1	protein_coding	188.036	0.186359	0.175156	0.182435	0.408591
ENSMUSG00000001642	Akr1b3	protein_coding	91.7034	-0.0344781	0.201912	0.815178	0.917808
ENSMUSG00000001655	Hoxc13	protein_coding	0.947561	0.0311772	0.425373	0.644704	NA
ENSMUSG00000001656	Hoxc11	protein_coding	269.401	-0.238049	0.180738	0.0946529	0.270107
ENSMUSG00000001657	Hoxc8	protein_coding	112.795	0.311057	0.367486	0.0662318	0.214919
ENSMUSG00000001661	Hoxc6	protein_coding	296.297	0.121352	0.199322	0.411187	0.648199
ENSMUSG00000001663	Gstt1	protein_coding	154.783	0.591918	0.178304	4.1051e-05	0.000856287
ENSMUSG00000001665	Gstt3	protein_coding	114.996	0.147875	0.164322	0.27244	0.515716
ENSMUSG00000001666	Ddt	protein_coding	397.473	0.088204	0.125076	0.430445	0.662513
ENSMUSG00000001672	Marveld3	protein_coding	0.319841	-0.00153779	0.447285	0.97346	NA
ENSMUSG00000001674	Ddx18	protein_coding	249.02	0.366887	0.147062	0.00340259	0.0266663
ENSMUSG00000001687	Ubl3	protein_coding	1282.02	0.128232	0.140655	0.29282	0.53659
ENSMUSG00000001700	Gramd3	protein_coding	174.376	0.213641	0.164239	0.113061	0.303493
ENSMUSG00000001707	Eef1e1	protein_coding	124.544	-0.358292	0.244847	0.0306581	0.128432
ENSMUSG00000001729	Akt1	protein_coding	1304.7	-0.255805	0.146185	0.0407504	0.15486
ENSMUSG00000001739	Cldn15	protein_coding	47.8968	-0.0341382	0.210137	0.818896	0.919756
ENSMUSG00000001741	Il16	protein_coding	59.7387	0.0523984	0.229543	0.729243	0.868682
ENSMUSG00000001750	Tcirg1	protein_coding	65.5082	-0.0879549	0.198871	0.550086	0.755425
ENSMUSG00000001751	Naglu	protein_coding	64.9144	-0.0773257	0.190282	0.593012	0.785143
ENSMUSG00000001755	Coasy	protein_coding	188.652	-0.0127059	0.153865	0.921777	0.96853
ENSMUSG00000001761	Smo	protein_coding	60.7942	0.0302548	0.222532	0.840824	0.930538
ENSMUSG00000001763	Tspan33	protein_coding	33.73	-0.0609866	0.258374	0.685483	0.844523
ENSMUSG00000001767	Crnkl1	protein_coding	403.177	-0.252015	0.162494	0.0600061	0.201246
ENSMUSG00000001768	Rin2	protein_coding	248.166	-0.449058	0.170942	0.00121185	0.0125094
ENSMUSG00000001773	Folh1	protein_coding	0.772126	0.0496016	0.448828	0.412321	NA
ENSMUSG00000001774	Chordc1	protein_coding	845.922	-0.105818	0.168671	0.438734	0.669539
ENSMUSG00000001783	Rtcb	protein_coding	733.723	0.0204921	0.114563	0.844448	0.932276
ENSMUSG00000001785	Pwp1	protein_coding	369.203	0.233395	0.154389	0.0719678	0.227519
ENSMUSG00000001786	Fbxo7	protein_coding	218.369	0.346673	0.188139	0.0178951	0.0891624
ENSMUSG00000001794	Capns1	protein_coding	1917.99	-0.124693	0.0829211	0.114678	0.305985
ENSMUSG00000001802	Lrp3	protein_coding	64.4854	-1.21701	0.328033	9.15741e-07	3.64895e-05
ENSMUSG00000001827	Folr1	protein_coding	1.89066	0.0642764	0.401276	0.482475	NA
ENSMUSG00000001829	Clpb	protein_coding	444.157	0.20033	0.162872	0.135285	0.33989
ENSMUSG00000001833	Sept7	protein_coding	2137.78	-0.0832377	0.0924265	0.339204	0.583779
ENSMUSG00000001844	Zdhhc4	protein_coding	486.488	0.16378	0.132738	0.16117	0.378732
ENSMUSG00000001847	Rac1	protein_coding	3153.35	0.0622867	0.107572	0.529987	0.741538
ENSMUSG00000001855	Nup214	protein_coding	229.159	0.112268	0.122117	0.306566	0.551261
ENSMUSG00000001864	Aif1l	protein_coding	88.5097	0.37045	0.218162	0.0192989	0.0941556
ENSMUSG00000001865	Cpa3	protein_coding	100.289	0.0564264	0.212571	0.706189	0.855585
ENSMUSG00000001870	Ltbp1	protein_coding	266.872	-0.306713	0.183608	0.033333	0.135467
ENSMUSG00000001891	Ugp2	protein_coding	4186.3	-0.906007	0.15902	1.44506e-10	1.73201e-08
ENSMUSG00000001909	Trmt1	protein_coding	352.096	0.317018	0.144608	0.0105261	0.0612347
ENSMUSG00000001910	Nacc1	protein_coding	191.484	0.205102	0.158409	0.119836	0.314927
ENSMUSG00000001911	Nfix	protein_coding	9013.55	0.177158	0.223897	0.250554	0.491858
ENSMUSG00000001918	Slc1a5	protein_coding	542.882	-0.258727	0.177106	0.0664853	0.21548
ENSMUSG00000001924	Uba1	protein_coding	1946.06	0.0317695	0.157287	0.808615	0.914199
ENSMUSG00000001930	Vwf	protein_coding	175.796	0.0299605	0.183124	0.833094	0.926925
ENSMUSG00000001942	Siae	protein_coding	176.635	-0.279426	0.187493	0.05486	0.189979
ENSMUSG00000001943	Vsig2	protein_coding	41.7475	0.0756975	0.266914	0.614078	0.798495
ENSMUSG00000001946	Esam	protein_coding	1068.61	-0.327697	0.120478	0.00242451	0.0207686
ENSMUSG00000001948	Spa17	protein_coding	88.9614	-0.193952	0.211267	0.201957	0.434509
ENSMUSG00000001962	Fam50a	protein_coding	194.498	0.216451	0.14438	0.0809542	0.245091
ENSMUSG00000001964	Emd	protein_coding	764.403	0.0479347	0.112613	0.641627	0.814629
ENSMUSG00000001983	Taco1	protein_coding	57.329	-0.180324	0.296052	0.246612	0.486984
ENSMUSG00000001985	Grik3	protein_coding	1.9985	-0.118849	0.474499	0.165977	0.385452
ENSMUSG00000001986	Gria3	protein_coding	70.2603	-0.0181222	0.181362	0.89812	0.958977
ENSMUSG00000001995	Sipa1l2	protein_coding	140.685	-0.0835797	0.206487	0.574551	0.772465
ENSMUSG00000001998	Ap4e1	protein_coding	98.1179	0.249551	0.206848	0.100608	0.28095
ENSMUSG00000001999	Blvra	protein_coding	183.862	-0.295341	0.166802	0.0301598	0.126979
ENSMUSG00000002006	Pdzd4	protein_coding	16.5919	-0.133183	0.298807	0.372069	0.614231
ENSMUSG00000002007	Srpk3	protein_coding	821.02	0.0582604	0.171591	0.672486	0.837046
ENSMUSG00000002010	Idh3g	protein_coding	3054.21	-0.046722	0.131605	0.687769	0.845674
ENSMUSG00000002012	Pnck	protein_coding	251.68	1.04531	0.201029	1.95415e-09	1.79949e-07
ENSMUSG00000002014	Ssr4	protein_coding	1399.56	-0.10171	0.10729	0.303918	0.548491
ENSMUSG00000002015	Bcap31	protein_coding	768.43	0.179462	0.124547	0.10714	0.292856
ENSMUSG00000002017	Fam98a	protein_coding	203.619	-0.12833	0.169458	0.34914	0.592173
ENSMUSG00000002020	Ltbp2	protein_coding	9.20034	-0.269366	0.374509	0.0924431	0.26578
ENSMUSG00000002028	Kmt2a	protein_coding	857.368	0.291291	0.15545	0.0253238	0.113148
ENSMUSG00000002031	Ift46	protein_coding	134.334	0.0570403	0.163129	0.670431	0.835922
ENSMUSG00000002032	Tmem25	protein_coding	149.775	0.154654	0.180128	0.274881	0.518064
ENSMUSG00000002033	Cd3g	protein_coding	1.75941	0.101876	0.459314	0.216356	NA
ENSMUSG00000002043	Trappc6a	protein_coding	56.8414	-0.0193783	0.230168	0.8979	0.958977
ENSMUSG00000002052	Supt6	protein_coding	480.011	0.207028	0.135271	0.0804662	0.244111
ENSMUSG00000002055	Spag5	protein_coding	55.4154	-1.00559	0.465214	0.000177538	0.0027641
ENSMUSG00000002058	Unc119	protein_coding	101.605	-0.166086	0.174694	0.233755	0.472389
ENSMUSG00000002059	Rab34	protein_coding	130.517	-0.247006	0.198121	0.0976426	0.275677
ENSMUSG00000002064	Sdf2	protein_coding	742.455	0.0247652	0.122973	0.82259	0.921509
ENSMUSG00000002068	Ccne1	protein_coding	9.31306	-0.0742827	0.337328	0.558623	0.761026
ENSMUSG00000002076	Hsf2bp	protein_coding	5.28875	-0.0993402	0.368282	0.399173	0.638501
ENSMUSG00000002083	Bbc3	protein_coding	78.1554	-0.467008	0.357045	0.0151733	0.0799604
ENSMUSG00000002100	Mybpc3	protein_coding	0.607979	-0.0128076	0.438714	0.812727	NA
ENSMUSG00000002102	Psmc3	protein_coding	3664.21	0.0814039	0.100161	0.383315	0.624427
ENSMUSG00000002103	Acp2	protein_coding	295.305	0.176849	0.129193	0.122581	0.319492
ENSMUSG00000002104	Rapsn	protein_coding	415.177	-0.100665	0.148115	0.425335	0.658608
ENSMUSG00000002105	Slc39a13	protein_coding	235.454	-0.185196	0.162094	0.166062	0.385483
ENSMUSG00000002107	Celf2	protein_coding	3818.74	0.518252	0.0929566	2.0735e-09	1.89782e-07
ENSMUSG00000002108	Nr1h3	protein_coding	146.664	-0.176971	0.189273	0.222915	0.46034
ENSMUSG00000002109	Ddb2	protein_coding	66.8341	-0.0456362	0.213483	0.7605	0.886263
ENSMUSG00000002111	Spi1	protein_coding	43.5709	-0.498492	0.346436	0.0104196	0.0607554
ENSMUSG00000002129	Sf3a1	protein_coding	259.891	-0.238474	0.143549	0.0534713	0.186734
ENSMUSG00000002147	Stat6	protein_coding	157.76	-0.400426	0.157092	0.00225002	0.0196354
ENSMUSG00000002190	Clgn	protein_coding	0.614261	0.0465716	0.435926	0.484528	NA
ENSMUSG00000002204	Napsa	protein_coding	18.2532	0.0530242	0.33499	0.671427	0.836301
ENSMUSG00000002205	Vrk3	protein_coding	237.315	-0.0217262	0.143576	0.860546	0.940851
ENSMUSG00000002210	Smg9	protein_coding	88.2409	0.117585	0.181109	0.406962	0.644892
ENSMUSG00000002221	Paxip1	protein_coding	106.13	-0.173405	0.201706	0.244751	0.484928
ENSMUSG00000002222	Rmnd5a	protein_coding	1074.59	0.347171	0.147665	0.00573816	0.039546
ENSMUSG00000002227	Mov10	protein_coding	16.8435	0.0692555	0.294413	0.629218	0.807827
ENSMUSG00000002228	Ppm1j	protein_coding	303.307	-0.0360576	0.153907	0.780543	0.897044
ENSMUSG00000002233	Rhoc	protein_coding	917.806	-0.256999	0.132148	0.027101	0.118323
ENSMUSG00000002249	Tead3	protein_coding	61.2572	-0.234016	0.257305	0.146564	0.357305
ENSMUSG00000002250	Ppard	protein_coding	243.619	-0.155976	0.180277	0.271022	0.514192
ENSMUSG00000002257	Def6	protein_coding	21.7304	0.0210923	0.263667	0.887204	0.953651
ENSMUSG00000002265	Peg3	protein_coding	533.664	0.11146	0.261722	0.46585	0.692175
ENSMUSG00000002266	Zim1	protein_coding	76.4663	0.18525	0.239982	0.237216	0.47626
ENSMUSG00000002274	Metrn	protein_coding	228.393	-1.48553	0.162065	2.02328e-22	1.45503e-19
ENSMUSG00000002279	Lmf1	protein_coding	80.8805	-0.276049	0.211258	0.0728512	0.229399
ENSMUSG00000002280	Narfl	protein_coding	206.177	-0.0954641	0.146995	0.447355	0.675934
ENSMUSG00000002289	Angptl4	protein_coding	63.8701	0.194685	0.257456	0.2195	0.456345
ENSMUSG00000002297	Dbf4	protein_coding	22.1148	-0.513306	0.535919	0.0113016	0.0645278
ENSMUSG00000002307	Daxx	protein_coding	343.478	0.0214696	0.134489	0.855769	0.938549
ENSMUSG00000002308	Cd320	protein_coding	157.74	-0.0614909	0.208315	0.679831	0.841218
ENSMUSG00000002319	Ipo4	protein_coding	294.086	0.191456	0.148314	0.129702	0.330937
ENSMUSG00000002320	Tm9sf1	protein_coding	10.7994	0.200584	0.349853	0.179354	0.40451
ENSMUSG00000002324	Rec8	protein_coding	0.505499	-0.0269175	0.435848	0.651074	NA
ENSMUSG00000002325	Irf9	protein_coding	255.54	-0.28698	0.166131	0.0346848	0.139052
ENSMUSG00000002326	Gmpr2	protein_coding	37.7804	-0.170699	0.259975	0.27676	0.520243
ENSMUSG00000002329	Mdp1	protein_coding	405.137	0.145642	0.142179	0.235628	0.474574
ENSMUSG00000002332	Dhrs1	protein_coding	889.74	0.0939947	0.119594	0.384304	0.625445
ENSMUSG00000002341	Ncan	protein_coding	1.96524	0.0501828	0.397056	0.575271	0.773069
ENSMUSG00000002342	Tmem161a	protein_coding	749.739	0.0548332	0.108605	0.583356	0.778942
ENSMUSG00000002343	Armc6	protein_coding	46.8499	-0.00801381	0.19911	0.95646	0.984291
ENSMUSG00000002345	Borcs8	protein_coding	57.3744	0.0200004	0.203082	0.892284	0.956147
ENSMUSG00000002346	Slc25a42	protein_coding	257.754	0.280601	0.227924	0.0767973	0.237371
ENSMUSG00000002365	Snx9	protein_coding	136.862	-0.082644	0.170653	0.547717	0.754223
ENSMUSG00000002372	Ranbp3	protein_coding	409.264	-0.108017	0.13988	0.373756	0.615468
ENSMUSG00000002379	Ndufa11	protein_coding	3425.71	-0.329212	0.158572	0.0125827	0.0697336
ENSMUSG00000002393	Nr2f6	protein_coding	167.736	-0.0832092	0.142613	0.499053	0.717029
ENSMUSG00000002395	Use1	protein_coding	1219.59	0.0921077	0.13593	0.438941	0.669574
ENSMUSG00000002396	Ocel1	protein_coding	51.9272	0.00634552	0.244158	0.966437	0.987607
ENSMUSG00000002409	Dyrk1b	protein_coding	221.117	-0.550306	0.194316	0.000290527	0.00409667
ENSMUSG00000002413	Braf	protein_coding	160.749	0.386621	0.168643	0.00487463	0.0348991
ENSMUSG00000002416	Ndufb2	protein_coding	4569.24	-0.0601905	0.190277	0.677179	0.839278
ENSMUSG00000002428	Hltf	protein_coding	83.9466	-0.441537	0.243697	0.00890818	0.0546969
ENSMUSG00000002455	Prpf6	protein_coding	591.162	0.341906	0.117983	0.00128669	0.0129743
ENSMUSG00000002458	Rgs19	protein_coding	20.0882	-0.185854	0.29922	0.233374	0.472093
ENSMUSG00000002459	Rgs20	protein_coding	0.454467	0.029987	0.445071	0.580559	NA
ENSMUSG00000002475	Abhd3	protein_coding	7.96123	-0.0598377	0.308145	0.664316	0.831128
ENSMUSG00000002477	Snrpd1	protein_coding	433.181	-0.0779862	0.110294	0.441105	0.670988
ENSMUSG00000002486	Tchp	protein_coding	68.1739	0.470057	0.315384	0.012097	0.0676372
ENSMUSG00000002489	Tiam1	protein_coding	305.186	1.3732	0.174679	2.49976e-17	9.67984e-15
ENSMUSG00000002496	Tsc2	protein_coding	221.022	0.136172	0.133412	0.245943	0.486347
ENSMUSG00000002500	Rpl3l	protein_coding	7764.6	0.125054	0.136953	0.295834	0.539796
ENSMUSG00000002504	Slc9a3r2	protein_coding	553.491	-0.779487	0.142063	5.90839e-10	6.15369e-08
ENSMUSG00000002524	Puf60	protein_coding	889.152	0.0373007	0.110653	0.713327	0.860064
ENSMUSG00000002546	Golga2	protein_coding	1443.26	0.293316	0.0852656	0.000282295	0.00401811
ENSMUSG00000002550	Uck1	protein_coding	172.852	-0.193684	0.168748	0.157249	0.372924
ENSMUSG00000002565	Scin	protein_coding	15.4823	0.128442	0.282958	0.39695	0.636383
ENSMUSG00000002578	Ikzf4	protein_coding	34.757	-0.973949	0.483541	0.000278134	0.00397012
ENSMUSG00000002580	Mien1	protein_coding	681.635	-0.35512	0.124205	0.00131608	0.0131975
ENSMUSG00000002588	Pon1	protein_coding	47.275	-0.00919608	0.240746	0.951428	0.982526
ENSMUSG00000002602	Axl	protein_coding	828.744	-0.225759	0.116743	0.0327884	0.134047
ENSMUSG00000002603	Tgfb1	protein_coding	35.967	-0.263276	0.300427	0.111611	0.300657
ENSMUSG00000002608	Ccdc97	protein_coding	593.475	0.0621895	0.107594	0.530698	0.741955
ENSMUSG00000002617	Zfp40	protein_coding	19.0801	0.24269	0.293508	0.137039	0.342642
ENSMUSG00000002625	Akap8l	protein_coding	236.886	-0.0148831	0.174813	0.914778	0.965979
ENSMUSG00000002633	Shh	protein_coding	0.130394	-0.0169051	0.450009	0.715717	NA
ENSMUSG00000002635	Pdcd2l	protein_coding	332.642	0.0115335	0.150247	0.927895	0.971848
ENSMUSG00000002658	Gtf2f1	protein_coding	164.498	-0.0826805	0.163102	0.537384	0.746052
ENSMUSG00000002660	Clpp	protein_coding	370.536	0.143738	0.162917	0.283629	0.527054
ENSMUSG00000002661	Alkbh7	protein_coding	265.152	0.0794967	0.16104	0.550199	0.75551
ENSMUSG00000002668	Dennd1c	protein_coding	21.6677	0.262497	0.353894	0.104043	0.287355
ENSMUSG00000002679	Med6	protein_coding	111.387	0.0195094	0.15015	0.878291	0.949323
ENSMUSG00000002688	Prkd1	protein_coding	44.5472	-0.102096	0.229017	0.503148	0.720334
ENSMUSG00000002699	Lcp2	protein_coding	22.5487	0.0440401	0.284628	0.760768	0.886301
ENSMUSG00000002718	Cse1l	protein_coding	770.142	0.222065	0.154319	0.0868218	0.255791
ENSMUSG00000002728	Naa20	protein_coding	196.807	-0.279967	0.176795	0.0470041	0.171351
ENSMUSG00000002731	Prkra	protein_coding	92.6889	-0.0778275	0.180704	0.582189	0.778297
ENSMUSG00000002732	Fkbp7	protein_coding	210.448	-0.729308	0.203936	6.74456e-06	0.00019182
ENSMUSG00000002733	Plekha3	protein_coding	183.356	-0.0659286	0.149185	0.603304	0.7911
ENSMUSG00000002741	Ykt6	protein_coding	741.243	-0.0471515	0.102413	0.62031	0.803011
ENSMUSG00000002748	Baz1b	protein_coding	951.91	0.276658	0.110079	0.00599647	0.0410139
ENSMUSG00000002763	Pex6	protein_coding	85.1352	-0.312764	0.186565	0.0315226	0.130856
ENSMUSG00000002767	Mrpl2	protein_coding	1442.65	-0.266196	0.114605	0.0105344	0.0612592
ENSMUSG00000002768	Mea1	protein_coding	164.348	0.0780552	0.15474	0.547826	0.754223
ENSMUSG00000002769	Gnmt	protein_coding	20.5818	0.441255	0.325027	0.0177501	0.0887623
ENSMUSG00000002771	Grin2d	protein_coding	4.28516	-0.00569358	0.333021	0.962941	0.986346
ENSMUSG00000002778	Kdelr1	protein_coding	2399.1	-0.036859	0.124497	0.740974	0.875908
ENSMUSG00000002781	Tmem143	protein_coding	311.421	-0.0675283	0.138074	0.574738	0.772559
ENSMUSG00000002797	Ggct	protein_coding	118.139	-0.204338	0.212402	0.180345	0.405776
ENSMUSG00000002799	Jag2	protein_coding	228.891	-0.0079092	0.156326	0.951735	0.982548
ENSMUSG00000002803	Btbd6	protein_coding	158.538	0.102167	0.177737	0.466912	0.693003
ENSMUSG00000002804	Nudt14	protein_coding	123.505	-0.0925614	0.177128	0.508989	0.725149
ENSMUSG00000002808	Epdr1	protein_coding	1562.16	0.303995	0.132835	0.00911233	0.0554673
ENSMUSG00000002812	Flii	protein_coding	841.149	0.0345947	0.0981563	0.706255	0.855596
ENSMUSG00000002814	Top3a	protein_coding	15.5142	0.329837	0.366904	0.0562891	0.193243
ENSMUSG00000002820	Atg4d	protein_coding	295.081	0.0578694	0.189828	0.688663	0.845924
ENSMUSG00000002825	Qtrt1	protein_coding	169.593	0.135297	0.168097	0.321506	0.566927
ENSMUSG00000002831	Plin4	protein_coding	3825.48	0.397745	0.190483	0.00717196	0.0467462
ENSMUSG00000002833	Hdgfl2	protein_coding	510.253	0.0460683	0.127932	0.685692	0.844643
ENSMUSG00000002835	Chaf1a	protein_coding	17.7245	-0.0766968	0.281049	0.603147	0.7911
ENSMUSG00000002844	Adprh	protein_coding	725.171	-0.187606	0.119425	0.0817468	0.246661
ENSMUSG00000002845	Tmem39a	protein_coding	93.7956	-0.256724	0.211795	0.0946682	0.270107
ENSMUSG00000002846	Timmdc1	protein_coding	209.916	-0.152629	0.1846	0.286882	0.530594
ENSMUSG00000002847	Pla1a	protein_coding	187.108	-0.761168	0.246027	3.40547e-05	0.000741057
ENSMUSG00000002870	Mcm2	protein_coding	111.237	-0.354772	0.225136	0.0267588	0.117362
ENSMUSG00000002871	Tpra1	protein_coding	451.501	-0.414663	0.129559	0.000273914	0.00392471
ENSMUSG00000002881	Nab1	protein_coding	294.325	-0.344642	0.146233	0.00576413	0.0396763
ENSMUSG00000002885	Adgre5	protein_coding	420.342	-0.127469	0.154183	0.325334	0.570373
ENSMUSG00000002897	Il17ra	protein_coding	47.2265	0.49583	0.344106	0.0106032	0.0615881
ENSMUSG00000002900	Lamb1	protein_coding	983.874	-0.225824	0.147306	0.0724796	0.22861
ENSMUSG00000002908	Kcnn1	protein_coding	108.574	0.39076	0.246014	0.0196169	0.0953504
ENSMUSG00000002910	Arrdc2	protein_coding	596.764	0.0293511	0.234069	0.84608	0.933202
ENSMUSG00000002944	Cd36	protein_coding	1834.06	0.0128872	0.127873	0.909837	0.963428
ENSMUSG00000002948	Map2k7	protein_coding	1009.32	-0.192154	0.138942	0.111602	0.300657
ENSMUSG00000002949	Timm44	protein_coding	861.746	-0.315651	0.105554	0.00114993	0.0120015
ENSMUSG00000002957	Ap2a2	protein_coding	404.88	0.169784	0.105969	0.0826447	0.247794
ENSMUSG00000002963	Pnkp	protein_coding	150.576	-0.257914	0.164395	0.0560122	0.192599
ENSMUSG00000002968	Med25	protein_coding	587.276	-0.047135	0.133223	0.687817	0.845674
ENSMUSG00000002980	Bcam	protein_coding	233.133	-0.0956757	0.163837	0.476609	0.699448
ENSMUSG00000002981	Clptm1	protein_coding	412.521	0.0199186	0.140848	0.870362	0.945732
ENSMUSG00000002983	Relb	protein_coding	124.551	0.184898	0.183842	0.1969	0.428656
ENSMUSG00000002984	Tomm40	protein_coding	162.074	0.0814184	0.163534	0.544221	0.751264
ENSMUSG00000002985	Apoe	protein_coding	2606.42	-0.0909371	0.126887	0.421385	0.655494
ENSMUSG00000002992	Apoc2	protein_coding	0.130403	-0.0169057	0.450009	0.715707	NA
ENSMUSG00000002996	Hbp1	protein_coding	1156.39	0.158655	0.103335	0.0976944	0.275697
ENSMUSG00000002997	Prkar2b	protein_coding	194.984	0.196631	0.205052	0.191151	0.420917
ENSMUSG00000003031	Cdkn1b	protein_coding	1294.76	0.184221	0.16906	0.178903	0.403862
ENSMUSG00000003032	Klf4	protein_coding	707.498	-0.210323	0.187713	0.146823	0.357681
ENSMUSG00000003033	Ap1m1	protein_coding	278.701	-0.243541	0.14477	0.0499123	0.178318
ENSMUSG00000003037	Rab8a	protein_coding	514.691	-0.381408	0.197398	0.0113833	0.0647812
ENSMUSG00000003038	Hmgn2	protein_coding	30.2237	-0.131355	0.258759	0.394593	0.634425
ENSMUSG00000003039	Fam32a	protein_coding	356.734	-0.0394488	0.136743	0.741385	0.875908
ENSMUSG00000003051	Elf3	protein_coding	0.843848	-0.00675307	0.408953	0.927416	NA
ENSMUSG00000003062	Stard3nl	protein_coding	61.8697	-0.106218	0.217343	0.482389	0.704277
ENSMUSG00000003068	Stk11	protein_coding	1615.68	0.281898	0.103418	0.00317927	0.0253905
ENSMUSG00000003070	Efna2	protein_coding	30.3451	-0.00405187	0.246877	0.978539	0.991273
ENSMUSG00000003072	Atp5d	protein_coding	4503.59	-0.305181	0.090953	0.000357601	0.00484349
ENSMUSG00000003099	Ppp5c	protein_coding	845.011	-0.102434	0.163498	0.445522	0.674581
ENSMUSG00000003119	Cdk12	protein_coding	213.173	-0.145207	0.170706	0.29155	0.535187
ENSMUSG00000003123	Lipe	protein_coding	998.904	0.0639262	0.129911	0.578753	0.775336
ENSMUSG00000003131	Pafah1b2	protein_coding	283.057	-0.275726	0.132376	0.0178206	0.0889926
ENSMUSG00000003134	Tbc1d8	protein_coding	116.672	0.234241	0.174668	0.0937869	0.268761
ENSMUSG00000003135	Cnot11	protein_coding	196.636	-0.148352	0.158509	0.26059	0.503639
ENSMUSG00000003153	Slc2a3	protein_coding	49.9587	0.24064	0.320113	0.136159	0.341289
ENSMUSG00000003154	Foxj2	protein_coding	656.834	-0.0791073	0.138213	0.511276	0.726778
ENSMUSG00000003161	Sri	protein_coding	468.299	-0.277275	0.134508	0.0185375	0.0914981
ENSMUSG00000003166	Dgcr2	protein_coding	320.206	-0.068249	0.114903	0.514381	0.729161
ENSMUSG00000003184	Irf3	protein_coding	219.027	0.0169448	0.183883	0.905287	0.961911
ENSMUSG00000003190	Bcl2l12	protein_coding	63.512	-0.00421502	0.230886	0.977728	0.991116
ENSMUSG00000003198	Zfp959	protein_coding	31.9335	0.0457275	0.226613	0.762194	0.887242
ENSMUSG00000003199	Mpnd	protein_coding	349.757	-0.10963	0.13198	0.346542	0.590021
ENSMUSG00000003200	Sh3gl1	protein_coding	427.541	-0.201041	0.269889	0.207003	0.440864
ENSMUSG00000003206	Ebi3	protein_coding	13.7788	-0.0953342	0.293113	0.514401	0.729161
ENSMUSG00000003208	Ccdc94	protein_coding	35.8423	-0.197629	0.256123	0.212996	0.448129
ENSMUSG00000003226	Ranbp2	protein_coding	327.838	0.0176626	0.144092	0.886707	0.95351
ENSMUSG00000003227	Edar	protein_coding	1.49361	-0.0474647	0.419	0.535266	NA
ENSMUSG00000003228	Grk5	protein_coding	108.37	-0.629194	0.300713	0.00130061	0.0130771
ENSMUSG00000003233	Dvl3	protein_coding	273.482	0.154649	0.172372	0.263945	0.507718
ENSMUSG00000003234	Abcf3	protein_coding	219.646	-0.142171	0.161807	0.286948	0.53061
ENSMUSG00000003235	Eif2b5	protein_coding	482.189	-0.0482524	0.1534	0.708699	0.857663
ENSMUSG00000003269	Cyth2	protein_coding	289.77	-0.280585	0.119876	0.00926079	0.0560322
ENSMUSG00000003273	Car11	protein_coding	69.2233	-0.238432	0.245302	0.13636	0.341664
ENSMUSG00000003279	Dlgap1	protein_coding	9.53351	0.129822	0.314179	0.370419	0.612712
ENSMUSG00000003282	Plag1	protein_coding	2.50735	0.0912591	0.412958	0.339978	0.584644
ENSMUSG00000003283	Hck	protein_coding	14.5653	0.0159052	0.298488	0.908927	0.963428
ENSMUSG00000003299	Mrpl4	protein_coding	788.776	-0.576587	0.106408	2.89782e-09	2.50073e-07
ENSMUSG00000003308	Keap1	protein_coding	1506.79	0.0143138	0.102773	0.880818	0.951034
ENSMUSG00000003309	Ap1m2	protein_coding	0.293917	0.0287389	0.454397	0.544146	NA
ENSMUSG00000003316	Glg1	protein_coding	1357.55	-0.143226	0.143728	0.247022	0.487395
ENSMUSG00000003341	Atp8b3	protein_coding	0.501968	0.0178997	0.445481	0.720832	NA
ENSMUSG00000003344	Btbd2	protein_coding	389.317	-0.0747179	0.162447	0.576355	0.773356
ENSMUSG00000003345	Csnk1g2	protein_coding	767.02	-0.139487	0.123419	0.207548	0.441271
ENSMUSG00000003346	Abhd17a	protein_coding	486.455	-0.270965	0.126362	0.0158947	0.0824013
ENSMUSG00000003348	Mob3a	protein_coding	26.0952	-0.0650431	0.241727	0.668394	0.834614
ENSMUSG00000003352	Cacnb3	protein_coding	32.1392	-0.365904	0.353844	0.0409035	0.155285
ENSMUSG00000003354	Ccdc65	protein_coding	1.13925	-0.11522	0.49017	0.143945	NA
ENSMUSG00000003355	Fkbp11	protein_coding	32.7664	-0.147943	0.276871	0.337565	0.582063
ENSMUSG00000003360	Ddx23	protein_coding	142.058	-0.0270524	0.167648	0.842418	0.930802
ENSMUSG00000003363	Pld3	protein_coding	116.709	-0.416922	0.226878	0.010311	0.0603554
ENSMUSG00000003378	Grik5	protein_coding	14.2079	-0.12229	0.316999	0.392247	0.632201
ENSMUSG00000003379	Cd79a	protein_coding	1.68445	0.0200848	0.448873	0.676772	NA
ENSMUSG00000003380	Rabac1	protein_coding	2694.89	-0.174754	0.105193	0.0722486	0.22812
ENSMUSG00000003382	Etv3	protein_coding	90.8358	0.18329	0.198223	0.216193	0.452396
ENSMUSG00000003402	Prkcsh	protein_coding	216.754	-0.212947	0.16221	0.111523	0.300602
ENSMUSG00000003410	Elavl3	protein_coding	0.852764	0.0674605	0.438049	0.36614	NA
ENSMUSG00000003411	Rab3b	protein_coding	2.48231	0.112522	0.386129	0.323685	0.569034
ENSMUSG00000003418	St8sia6	protein_coding	22.3159	-0.310468	0.333602	0.0695882	0.222614
ENSMUSG00000003420	Fcgrt	protein_coding	863.354	-0.241158	0.102661	0.0112145	0.0642213
ENSMUSG00000003421	Nosip	protein_coding	282.062	-0.0748872	0.156214	0.566473	0.766155
ENSMUSG00000003423	Pih1d1	protein_coding	270.547	-0.00316407	0.153872	0.980492	0.991787
ENSMUSG00000003429	Rps11	protein_coding	983.797	0.0594887	0.192992	0.68238	0.84287
ENSMUSG00000003435	Supt5	protein_coding	596.106	0.213871	0.131274	0.06484	0.212181
ENSMUSG00000003437	Paf1	protein_coding	273.847	0.058975	0.130076	0.608853	0.79417
ENSMUSG00000003438	Timm50	protein_coding	319.045	-0.179637	0.137622	0.134311	0.338681
ENSMUSG00000003444	Med29	protein_coding	97.198	-0.203504	0.200077	0.172247	0.393834
ENSMUSG00000003452	Bicd1	protein_coding	30.3706	0.0949861	0.243817	0.534232	0.743729
ENSMUSG00000003458	Ncstn	protein_coding	123.933	-0.635825	0.238726	0.000268757	0.00385814
ENSMUSG00000003464	Pex19	protein_coding	910.908	0.157065	0.124111	0.15754	0.373496
ENSMUSG00000003469	Phyhip	protein_coding	7.41559	0.0240069	0.353518	0.829113	0.92512
ENSMUSG00000003476	Crhr2	protein_coding	141.29	0.122959	0.162117	0.357522	0.600468
ENSMUSG00000003477	Inmt	protein_coding	362.741	1.0925	0.529157	0.000158842	0.00253042
ENSMUSG00000003484	Cyp4f18	protein_coding	15.7355	-0.0240077	0.27269	0.870243	0.945732
ENSMUSG00000003500	Impdh1	protein_coding	166.224	-0.281342	0.182474	0.0498646	0.17828
ENSMUSG00000003518	Dusp3	protein_coding	1382.93	-0.19903	0.116272	0.0591898	0.199439
ENSMUSG00000003526	Prodh	protein_coding	57.8715	0.190375	0.240975	0.225536	0.463218
ENSMUSG00000003527	Dgcr14	protein_coding	47.4798	0.0267347	0.23267	0.859606	0.940572
ENSMUSG00000003528	Slc25a1	protein_coding	100.291	-0.00131995	0.210681	0.992936	0.997095
ENSMUSG00000003531	Dgcr6	protein_coding	234.563	0.346794	0.15473	0.00753491	0.0485255
ENSMUSG00000003534	Ddr1	protein_coding	433.301	-0.33561	0.168906	0.0145526	0.0776861
ENSMUSG00000003541	Ier3	protein_coding	234.804	-0.0406417	0.173008	0.768982	0.890854
ENSMUSG00000003545	Fosb	protein_coding	12.4148	-0.162916	0.345749	0.251584	0.492979
ENSMUSG00000003546	Klc4	protein_coding	253.11	0.0964913	0.123804	0.384648	0.625696
ENSMUSG00000003549	Ercc1	protein_coding	227.051	-0.11558	0.150694	0.36545	0.607822
ENSMUSG00000003559	As3mt	protein_coding	230.464	0.100043	0.172955	0.470064	0.694481
ENSMUSG00000003573	Homer3	protein_coding	64.9486	0.0779015	0.201431	0.597907	0.787829
ENSMUSG00000003575	Crtc1	protein_coding	132.128	0.175179	0.169921	0.202391	0.43516
ENSMUSG00000003581	Rnf215	protein_coding	112.616	0.136728	0.188941	0.344716	0.588345
ENSMUSG00000003585	Sec14l2	protein_coding	7.17502	-0.228389	0.394711	0.118694	0.313104
ENSMUSG00000003604	Aven	protein_coding	160.081	-0.262853	0.167593	0.0542559	0.188535
ENSMUSG00000003617	Cp	protein_coding	242.692	-0.0950171	0.137694	0.428875	0.66131
ENSMUSG00000003623	Crot	protein_coding	233.415	0.220192	0.165815	0.104433	0.288169
ENSMUSG00000003644	Rps6ka1	protein_coding	93.5923	0.118167	0.227052	0.439215	0.6698
ENSMUSG00000003660	Snrnp200	protein_coding	551.367	0.164669	0.167685	0.227214	0.464894
ENSMUSG00000003662	Ciao1	protein_coding	341.199	0.0030188	0.147097	0.98084	0.991933
ENSMUSG00000003665	Has1	protein_coding	8.232	-0.154391	0.36193	0.252857	0.49408
ENSMUSG00000003680	Taf6l	protein_coding	313.402	-0.109906	0.16734	0.419247	0.654174
ENSMUSG00000003721	Insig2	protein_coding	337.536	0.0457147	0.137946	0.703894	0.854317
ENSMUSG00000003731	Kpna6	protein_coding	307.47	0.1583	0.147643	0.208951	0.442666
ENSMUSG00000003746	Man1a	protein_coding	155.161	-0.572986	0.194684	0.000172006	0.00268628
ENSMUSG00000003752	Itpkc	protein_coding	23.2269	0.204532	0.263849	0.199723	0.431566
ENSMUSG00000003762	Coq8b	protein_coding	48.3629	-0.374903	0.23905	0.0230024	0.106106
ENSMUSG00000003778	Brd8	protein_coding	306.751	0.433538	0.167979	0.00156836	0.0150862
ENSMUSG00000003779	Kif20a	protein_coding	7.63268	-0.277295	0.513367	0.0507842	0.179991
ENSMUSG00000003808	Farsa	protein_coding	723.697	0.0535494	0.127414	0.637012	0.812471
ENSMUSG00000003809	Gcdh	protein_coding	133.026	0.213817	0.202255	0.153814	0.367814
ENSMUSG00000003810	Mast2	protein_coding	393.519	0.112716	0.168388	0.409106	0.646479
ENSMUSG00000003812	Dnase2a	protein_coding	61.2025	0.298722	0.229668	0.0613035	0.204164
ENSMUSG00000003813	Rad23a	protein_coding	995.15	0.0812688	0.13496	0.49246	0.712232
ENSMUSG00000003814	Calr	protein_coding	1828.14	-0.342968	0.118077	0.00125083	0.0127808
ENSMUSG00000003824	Syce2	protein_coding	11.9746	-0.106026	0.326283	0.43938	0.669983
ENSMUSG00000003847	Nfat5	protein_coding	369.921	0.32564	0.173825	0.0198011	0.095999
ENSMUSG00000003848	Nob1	protein_coding	234.439	-0.559858	0.160475	2.82104e-05	0.000633037
ENSMUSG00000003849	Nqo1	protein_coding	226.425	0.14759	0.170431	0.283304	0.526839
ENSMUSG00000003863	Ppfia3	protein_coding	0.711406	-0.0687583	0.446663	0.333481	NA
ENSMUSG00000003865	Gys1	protein_coding	2922.18	-0.225235	0.151545	0.0788089	0.241262
ENSMUSG00000003868	Ruvbl2	protein_coding	129.723	0.274547	0.199166	0.0670196	0.216637
ENSMUSG00000003872	Lin7b	protein_coding	3.35464	-0.133452	0.386519	0.26795	0.511217
ENSMUSG00000003873	Bax	protein_coding	48.9412	-0.243057	0.213691	0.114054	0.305119
ENSMUSG00000003882	Il7r	protein_coding	11.9777	0.0474154	0.377597	0.635399	0.811004
ENSMUSG00000003923	Tfam	protein_coding	432.955	0.159012	0.132345	0.172806	0.394336
ENSMUSG00000003929	Zfp81	protein_coding	70.9825	0.176721	0.186574	0.220487	0.457659
ENSMUSG00000003934	Efnb3	protein_coding	20.2963	-0.0383155	0.242462	0.799976	0.908706
ENSMUSG00000003948	Mmd	protein_coding	265.938	0.44558	0.194509	0.00302941	0.0245085
ENSMUSG00000003949	Hlf	protein_coding	293.133	0.980035	0.29639	7.46001e-06	0.000210188
ENSMUSG00000003955	Fam162a	protein_coding	1250.76	0.0910756	0.136627	0.44576	0.67468
ENSMUSG00000003970	Rpl8	protein_coding	3741.72	0.10423	0.135785	0.380714	0.62238
ENSMUSG00000003974	Grm3	protein_coding	0.0603293	0	0.447263	1	NA
ENSMUSG00000003992	Ssbp2	protein_coding	186.545	0.363677	0.201017	0.0166755	0.0852227
ENSMUSG00000004018	Fancl	protein_coding	48.2311	-0.0195111	0.213355	0.89618	0.958371
ENSMUSG00000004031	Brinp2	protein_coding	7.223	0.163245	0.355787	0.240856	0.480495
ENSMUSG00000004032	Gstm5	protein_coding	1204.56	-0.10745	0.132664	0.358049	0.600715
ENSMUSG00000004035	Gstm7	protein_coding	44.0432	0.375392	0.293348	0.0329681	0.134503
ENSMUSG00000004038	Gstm3	protein_coding	0.200876	0.00741104	0.447686	0.872938	NA
ENSMUSG00000004040	Stat3	protein_coding	1215.47	-0.0968971	0.107867	0.329552	0.573771
ENSMUSG00000004043	Stat5a	protein_coding	174.803	-0.0732373	0.163104	0.584809	0.779622
ENSMUSG00000004044	Cavin1	protein_coding	5842.11	-0.131975	0.124776	0.23707	0.476132
ENSMUSG00000004054	Map3k11	protein_coding	73.0274	-0.349105	0.232132	0.0312083	0.129944
ENSMUSG00000004056	Akt2	protein_coding	1713.63	0.329918	0.11365	0.00137762	0.0136336
ENSMUSG00000004069	Dnaja3	protein_coding	554.65	-0.180817	0.134773	0.125985	0.324735
ENSMUSG00000004070	Hmox2	protein_coding	934.463	0.0190591	0.138181	0.874252	0.947627
ENSMUSG00000004071	Cdip1	protein_coding	1140.05	0.159361	0.0856533	0.0501133	0.178697
ENSMUSG00000004085	Map3k20	protein_coding	5336.12	0.250169	0.115727	0.0171359	0.0868118
ENSMUSG00000004096	Cwc15	protein_coding	1793.57	0.0841843	0.149691	0.507924	0.724349
ENSMUSG00000004098	Col5a3	protein_coding	874.096	-0.364216	0.229816	0.0244484	0.110546
ENSMUSG00000004099	Dnmt1	protein_coding	131.189	-0.0963275	0.181038	0.496509	0.715075
ENSMUSG00000004100	Ppan	protein_coding	70.4903	0.141101	0.195429	0.336471	0.581261
ENSMUSG00000004105	Angptl2	protein_coding	508.485	-0.669935	0.213221	4.61339e-05	0.000940952
ENSMUSG00000004110	Cacna1e	protein_coding	3.18856	0.0472378	0.372466	0.64641	0.818212
ENSMUSG00000004113	Cacna1b	protein_coding	1.11981	0.00985059	0.423075	0.879297	NA
ENSMUSG00000004127	Trmt10a	protein_coding	64.9546	0.373189	0.245675	0.0251015	0.112521
ENSMUSG00000004151	Etv1	protein_coding	85.677	0.00482457	0.178723	0.972621	0.988909
ENSMUSG00000004187	Kifc2	protein_coding	42.342	0.293053	0.322598	0.0827333	0.247794
ENSMUSG00000004207	Psap	protein_coding	5369.87	0.222766	0.24156	0.160562	0.378166
ENSMUSG00000004221	Ikbkg	protein_coding	142.923	-0.022585	0.165467	0.86723	0.944466
ENSMUSG00000004231	Pax2	protein_coding	0.0673008	0	0.447263	1	NA
ENSMUSG00000004233	Wars2	protein_coding	44.5708	-0.0280455	0.206514	0.850121	0.935938
ENSMUSG00000004263	Atn1	protein_coding	294.979	0.209182	0.198902	0.159805	0.376855
ENSMUSG00000004264	Phb2	protein_coding	2045.76	-0.126918	0.091242	0.140357	0.348343
ENSMUSG00000004266	Ptpn6	protein_coding	43.1102	0.184994	0.287011	0.238982	0.47809
ENSMUSG00000004267	Eno2	protein_coding	11.5752	0.236056	0.342856	0.134975	0.339732
ENSMUSG00000004268	Emg1	protein_coding	939.322	-0.220794	0.14733	0.0791231	0.241818
ENSMUSG00000004270	Lpcat3	protein_coding	317.091	0.0847089	0.180178	0.548812	0.754652
ENSMUSG00000004285	Atp6v1f	protein_coding	2647.44	-0.0810883	0.133109	0.489071	0.709596
ENSMUSG00000004296	Il12b	protein_coding	0.50624	0.0510589	0.454401	0.379013	NA
ENSMUSG00000004317	Clcn5	protein_coding	134.785	0.0445684	0.193471	0.759261	0.885775
ENSMUSG00000004319	Clcn3	protein_coding	1395	0.647081	0.108315	6.17234e-11	8.47407e-09
ENSMUSG00000004328	Hif3a	protein_coding	6.35982	0.0961055	0.360202	0.425844	0.659194
ENSMUSG00000004344	Gpx5	protein_coding	0.658166	0.0720243	0.465686	0.258623	NA
ENSMUSG00000004347	Pde1c	protein_coding	14.4337	0.116124	0.30981	0.420479	0.655062
ENSMUSG00000004356	Utp20	protein_coding	122.375	0.193183	0.16186	0.14822	0.359991
ENSMUSG00000004359	Spic	protein_coding	1.86814	0.0183516	0.398607	0.822808	NA
ENSMUSG00000004360	9330159F19Rik	protein_coding	580.05	0.0155503	0.121911	0.88729	0.953651
ENSMUSG00000004364	Cul3	protein_coding	2292.5	-0.174584	0.12742	0.123517	0.321114
ENSMUSG00000004371	Il11	protein_coding	2.24668	-0.0314858	0.373396	0.752104	0.88206
ENSMUSG00000004383	Large1	protein_coding	321.215	0.30349	0.190068	0.038713	0.149258
ENSMUSG00000004393	Ddx56	protein_coding	217.406	-0.400391	0.16002	0.0025532	0.0216499
ENSMUSG00000004394	Tmed4	protein_coding	851.311	-0.315778	0.148792	0.0124952	0.0693502
ENSMUSG00000004415	Col26a1	protein_coding	25.7243	-0.26106	0.333326	0.110312	0.298073
ENSMUSG00000004446	Bid	protein_coding	12.3617	-0.187747	0.328774	0.214796	0.450786
ENSMUSG00000004451	Ralb	protein_coding	173.306	-0.934087	0.237615	8.19611e-07	3.31843e-05
ENSMUSG00000004455	Ppp1cc	protein_coding	96.6363	-0.101166	0.187828	0.482505	0.704378
ENSMUSG00000004460	Dnajb11	protein_coding	368.854	-0.306634	0.150631	0.0161802	0.0834538
ENSMUSG00000004462	Tbccd1	protein_coding	78.4981	0.0732638	0.171856	0.59538	0.785998
ENSMUSG00000004473	Clec11a	protein_coding	120.78	-0.831339	0.405875	0.000485408	0.00613962
ENSMUSG00000004500	Zfp324	protein_coding	30.9258	0.219565	0.25603	0.170333	0.391413
ENSMUSG00000004508	Gab2	protein_coding	198.034	-0.116444	0.183935	0.414894	0.651148
ENSMUSG00000004530	Coro1c	protein_coding	247.751	-0.0934196	0.167411	0.492348	0.712139
ENSMUSG00000004535	Tax1bp1	protein_coding	1177.71	0.349657	0.134128	0.002859	0.0235312
ENSMUSG00000004540	Psg17	protein_coding	0.120659	0	0.447263	1	NA
ENSMUSG00000004552	Ctse	protein_coding	10.724	0.0605741	0.429103	0.426076	0.659283
ENSMUSG00000004558	Ndrg2	protein_coding	16839.9	0.635412	0.0989569	3.86801e-12	7.28637e-10
ENSMUSG00000004561	Mettl17	protein_coding	173.334	-0.155736	0.157066	0.234976	0.473907
ENSMUSG00000004562	Arhgef40	protein_coding	178.206	-0.281355	0.202841	0.062917	0.207743
ENSMUSG00000004565	Pnpla6	protein_coding	74.9405	-0.341792	0.20437	0.0253499	0.113231
ENSMUSG00000004567	Mcoln1	protein_coding	85.8287	0.467893	0.220674	0.00379821	0.0289721
ENSMUSG00000004568	Arhgef18	protein_coding	125.886	-0.0953651	0.19066	0.51049	0.726139
ENSMUSG00000004591	Pkn2	protein_coding	850.64	0.0253513	0.127478	0.823305	0.921686
ENSMUSG00000004609	Cd33	protein_coding	34.719	-0.165345	0.275375	0.289191	0.533321
ENSMUSG00000004610	Etfb	protein_coding	2580	0.195693	0.129641	0.0882513	0.258189
ENSMUSG00000004612	Nkg7	protein_coding	2.99878	0.0137411	0.387534	0.876729	0.948916
ENSMUSG00000004626	Stxbp2	protein_coding	32.7459	0.026155	0.258813	0.861161	0.941318
ENSMUSG00000004631	Sgce	protein_coding	185.742	-0.151054	0.160026	0.254775	0.496074
ENSMUSG00000004633	Chn2	protein_coding	41.8516	-0.322768	0.281991	0.0580602	0.196951
ENSMUSG00000004637	Wwox	protein_coding	82.6599	0.171816	0.206775	0.253312	0.494636
ENSMUSG00000004642	Slbp	protein_coding	34.3858	0.00373536	0.242064	0.980252	0.99177
ENSMUSG00000004651	Tyr	protein_coding	0.180988	0	0.447263	1	NA
ENSMUSG00000004654	Ghrhr	protein_coding	0.135679	0.01519	0.449378	0.743689	NA
ENSMUSG00000004655	Aqp1	protein_coding	5120.49	-0.0576506	0.139125	0.633756	0.810276
ENSMUSG00000004661	Arid3b	protein_coding	64.4587	0.2864	0.218101	0.0666515	0.215868
ENSMUSG00000004665	Cnn2	protein_coding	73.0264	-0.328209	0.207495	0.0327744	0.134047
ENSMUSG00000004667	Polr2e	protein_coding	660.798	-0.0192184	0.137447	0.872734	0.94691
ENSMUSG00000004668	Abca13	protein_coding	0.235431	0.0117032	0.448197	0.80175	NA
ENSMUSG00000004677	Myo9b	protein_coding	47.6217	-0.154176	0.206928	0.304374	0.54897
ENSMUSG00000004698	Hdac9	protein_coding	137.755	0.535952	0.255911	0.00241216	0.0206979
ENSMUSG00000004707	Ly9	protein_coding	3.63919	0.0658807	0.380513	0.521576	0.734807
ENSMUSG00000004709	Cd244	protein_coding	6.40412	-0.100826	0.343618	0.435067	0.666545
ENSMUSG00000004730	Adgre1	protein_coding	88.0786	-0.33868	0.197582	0.0241615	0.10951
ENSMUSG00000004748	Mtfp1	protein_coding	372.057	-0.162943	0.129014	0.154507	0.369085
ENSMUSG00000004768	Rab23	protein_coding	56.7385	-0.176345	0.208799	0.242883	0.482825
ENSMUSG00000004771	Rab11a	protein_coding	770.195	-0.264009	0.12402	0.0171719	0.086907
ENSMUSG00000004788	Eif2b2	protein_coding	860.465	-0.00107051	0.121871	0.992213	0.9969
ENSMUSG00000004789	Dlst	protein_coding	1884.12	-0.107437	0.0926518	0.218247	0.454596
ENSMUSG00000004791	Pgf	protein_coding	25.9645	-0.62105	0.35888	0.00290314	0.0237633
ENSMUSG00000004798	Ulk2	protein_coding	898.128	0.182378	0.12974	0.112419	0.302146
ENSMUSG00000004814	Ccl24	protein_coding	49.4406	-0.173844	0.234024	0.263723	0.50755
ENSMUSG00000004815	Dgkq	protein_coding	78.3883	0.07275	0.216977	0.628915	0.807752
ENSMUSG00000004837	Grap	protein_coding	52.1046	-0.00828669	0.240695	0.956225	0.98425
ENSMUSG00000004842	Pou1f1	protein_coding	0.258967	0	0.447263	1	NA
ENSMUSG00000004843	Chmp2b	protein_coding	573.784	-0.0518754	0.174086	0.708662	0.857663
ENSMUSG00000004846	Plod3	protein_coding	245.103	-0.362146	0.167873	0.00815269	0.0513864
ENSMUSG00000004849	Ap1s1	protein_coding	196.763	-0.23726	0.186214	0.10094	0.281513
ENSMUSG00000004864	Mapk13	protein_coding	3.05892	-0.0607803	0.383421	0.542879	0.750028
ENSMUSG00000004865	Srpk1	protein_coding	329.468	0.0625194	0.138752	0.604691	0.791906
ENSMUSG00000004872	Pax3	protein_coding	4.25344	0.135767	0.391653	0.255395	0.496905
ENSMUSG00000004880	Lbr	protein_coding	607.271	0.197075	0.155504	0.130484	0.331969
ENSMUSG00000004885	Crabp2	protein_coding	6.45181	-0.363571	0.528524	0.02902	0.123819
ENSMUSG00000004891	Nes	protein_coding	238.736	-0.401335	0.18357	0.00557548	0.0387131
ENSMUSG00000004892	Bcan	protein_coding	1.45806	0.10203	0.453895	0.226967	NA
ENSMUSG00000004894	Hapln2	protein_coding	2.02621	0.0714629	0.420138	0.399669	0.638722
ENSMUSG00000004895	Prcc	protein_coding	74.0188	-0.0658276	0.213066	0.660489	0.827914
ENSMUSG00000004896	Rrnad1	protein_coding	127.345	0.0875907	0.178662	0.533679	0.743598
ENSMUSG00000004897	Hdgf	protein_coding	4946.4	0.112302	0.0991096	0.224771	0.462244
ENSMUSG00000004902	Slc25a18	protein_coding	0.810669	0.0627711	0.456586	0.319571	NA
ENSMUSG00000004929	Thop1	protein_coding	66.4243	-0.293241	0.222891	0.0629338	0.207743
ENSMUSG00000004931	Apba3	protein_coding	1058.94	-0.661223	0.179802	6.54845e-06	0.000187656
ENSMUSG00000004933	Matk	protein_coding	4.39332	-0.0896944	0.361918	0.448344	0.676901
ENSMUSG00000004934	Pias4	protein_coding	262.736	-0.00960519	0.160991	0.942423	0.978348
ENSMUSG00000004936	Map2k1	protein_coding	349.923	0.198218	0.140601	0.103601	0.286712
ENSMUSG00000004937	Sgta	protein_coding	843.768	0.411171	0.148428	0.00110117	0.0115968
ENSMUSG00000004939	Nmrk2	protein_coding	1996.99	-0.443056	0.375935	0.020032	0.0967763
ENSMUSG00000004945	Tmem242	protein_coding	1874.67	0.0595474	0.0970542	0.512371	0.727243
ENSMUSG00000004947	Dtx2	protein_coding	114.335	-0.113569	0.16121	0.393801	0.633609
ENSMUSG00000004948	Zp3	protein_coding	0.393733	-0.0353645	0.458409	0.458844	NA
ENSMUSG00000004951	Hspb1	protein_coding	5437.54	-0.475558	0.140519	8.51906e-05	0.00152254
ENSMUSG00000004952	Rasa4	protein_coding	381.826	0.141326	0.162008	0.290175	0.534071
ENSMUSG00000004961	Syt5	protein_coding	0.318368	0.0130853	0.448885	0.777724	NA
ENSMUSG00000004980	Hnrnpa2b1	protein_coding	2706.34	-0.05743	0.130423	0.618966	0.802095
ENSMUSG00000004994	Ccdc130	protein_coding	99.7229	-0.0234882	0.198129	0.872688	0.94691
ENSMUSG00000004996	Mri1	protein_coding	170.78	-0.0558814	0.157641	0.670523	0.835922
ENSMUSG00000005034	Prkacb	protein_coding	697.16	0.441785	0.147933	0.000438919	0.00569464
ENSMUSG00000005043	Sgsh	protein_coding	65.1828	0.0456195	0.223811	0.762421	0.887406
ENSMUSG00000005045	Chd5	protein_coding	5.04737	-0.0489496	0.34535	0.680599	0.841596
ENSMUSG00000005054	Cstb	protein_coding	315.282	-0.190107	0.130109	0.0986571	0.277401
ENSMUSG00000005057	Sh2b2	protein_coding	78.9996	-0.222979	0.198096	0.133885	0.338116
ENSMUSG00000005069	Pex5	protein_coding	201.225	-0.15692	0.170384	0.254009	0.495293
ENSMUSG00000005078	Jkamp	protein_coding	410.822	0.000708446	0.117503	0.994697	0.99766
ENSMUSG00000005087	Cd44	protein_coding	287.032	-0.952783	0.274719	4.58798e-06	0.000140258
ENSMUSG00000005089	Slc1a2	protein_coding	3.66444	-0.0673868	0.367548	0.540481	0.748427
ENSMUSG00000005102	Eif2ak4	protein_coding	84.6662	0.0164852	0.188932	0.908878	0.963428
ENSMUSG00000005103	Wdr1	protein_coding	556.352	-0.692344	0.163453	5.06108e-07	2.28157e-05
ENSMUSG00000005107	Slc2a9	protein_coding	14.0187	0.00679083	0.305324	0.960225	0.985793
ENSMUSG00000005124	Wisp1	protein_coding	99.7489	-1.07839	0.476272	0.000106321	0.00181022
ENSMUSG00000005125	Ndrg1	protein_coding	711.603	-0.0595556	0.100755	0.525744	0.73783
ENSMUSG00000005131	4930550C14Rik	protein_coding	5.31669	0.165348	0.391192	0.199506	0.431343
ENSMUSG00000005142	Man2b1	protein_coding	224.619	0.00980459	0.185806	0.945353	0.97979
ENSMUSG00000005148	Klf5	protein_coding	239.758	-0.0741174	0.168108	0.586702	0.780457
ENSMUSG00000005150	Wdr83	protein_coding	157.041	0.148483	0.166577	0.274251	0.517653
ENSMUSG00000005161	Prdx2	protein_coding	1591.67	-0.0896229	0.115842	0.394894	0.634772
ENSMUSG00000005198	Polr2a	protein_coding	855.272	-0.0697134	0.141173	0.56847	0.767641
ENSMUSG00000005202	Shbg	protein_coding	1.28475	0.0320051	0.407401	0.685025	NA
ENSMUSG00000005204	Senp3	protein_coding	139.616	-0.482282	0.23725	0.00413187	0.0308755
ENSMUSG00000005220	Corin	protein_coding	4.57124	1.28211	1.48096	0.000572145	0.00700773
ENSMUSG00000005225	Plekha8	protein_coding	106.817	-0.210206	0.194139	0.153439	0.367466
ENSMUSG00000005233	Spc25	protein_coding	17.1544	-0.408574	0.504512	0.0232757	0.106809
ENSMUSG00000005237	Dnah2	protein_coding	1.57629	0.00401204	0.39247	0.962277	NA
ENSMUSG00000005251	Ripk4	protein_coding	0.537615	-0.0323707	0.442989	0.567172	NA
ENSMUSG00000005262	Ufd1	protein_coding	1026.38	0.154022	0.092827	0.0778871	0.239465
ENSMUSG00000005267	Zfp287	protein_coding	23.5686	0.186041	0.287129	0.236649	0.475819
ENSMUSG00000005268	Prlr	protein_coding	17.7235	-0.0425871	0.285088	0.768123	0.890536
ENSMUSG00000005299	Letm1	protein_coding	980.546	0.0760646	0.118745	0.479001	0.70116
ENSMUSG00000005312	Ubqln1	protein_coding	880.273	0.0349351	0.0892757	0.679243	0.840745
ENSMUSG00000005320	Fgfr4	protein_coding	46.171	0.0322037	0.231804	0.831321	0.925961
ENSMUSG00000005338	Cadm3	protein_coding	116.085	-0.436555	0.248674	0.0102795	0.0602174
ENSMUSG00000005339	Fcer1a	protein_coding	1.33132	0.0410591	0.404434	0.620453	NA
ENSMUSG00000005354	Txn2	protein_coding	2043.04	-0.458185	0.119072	1.69974e-05	0.00042289
ENSMUSG00000005355	Casp14	protein_coding	0.251546	0	0.447263	1	NA
ENSMUSG00000005357	Slc1a6	protein_coding	1.11741	0.0420221	0.407345	0.606085	NA
ENSMUSG00000005360	Slc1a3	protein_coding	106.535	-0.189568	0.221651	0.218834	0.455525
ENSMUSG00000005362	Crbn	protein_coding	134.711	0.252021	0.196365	0.0898609	0.260949
ENSMUSG00000005364	Il5ra	protein_coding	1.79902	-0.0165651	0.404656	0.831489	NA
ENSMUSG00000005370	Msh6	protein_coding	85.4389	0.235157	0.229895	0.135043	0.339739
ENSMUSG00000005371	Fbxo11	protein_coding	334.84	0.15425	0.133227	0.188209	0.416765
ENSMUSG00000005373	Mlxipl	protein_coding	530.676	0.00301959	0.16802	0.982316	0.992325
ENSMUSG00000005374	Tbl2	protein_coding	123.732	-0.149189	0.1785	0.289897	0.533841
ENSMUSG00000005378	Bud23	protein_coding	253.351	0.0387585	0.158686	0.76882	0.890734
ENSMUSG00000005397	Nid1	protein_coding	984.103	-0.76735	0.166881	6.58798e-08	3.91699e-06
ENSMUSG00000005410	Mcm5	protein_coding	15.3343	-0.0815621	0.307168	0.561611	0.763265
ENSMUSG00000005413	Hmox1	protein_coding	37.8254	-0.587485	0.307287	0.0025329	0.0215019
ENSMUSG00000005417	Mprip	protein_coding	1805.47	-0.0968201	0.112993	0.348345	0.591622
ENSMUSG00000005442	Cic	protein_coding	304.03	0.120639	0.184305	0.398812	0.638175
ENSMUSG00000005447	Pafah1b3	protein_coding	25.5142	-0.134478	0.270381	0.381712	0.623244
ENSMUSG00000005465	Il27ra	protein_coding	3.19348	-0.135513	0.385188	0.26506	0.508748
ENSMUSG00000005469	Prkaca	protein_coding	2348.34	-0.0625611	0.104173	0.517008	0.731347
ENSMUSG00000005470	Asf1b	protein_coding	11.6346	-0.214539	0.324829	0.171089	0.392315
ENSMUSG00000005474	Myl10	protein_coding	116.908	0.127596	0.218582	0.400866	0.64008
ENSMUSG00000005481	Ddx39	protein_coding	206.901	-0.198772	0.202622	0.184447	0.411816
ENSMUSG00000005483	Dnajb1	protein_coding	107.484	0.100362	0.235556	0.511439	0.726804
ENSMUSG00000005493	Msh4	protein_coding	0.241317	0	0.447263	1	NA
ENSMUSG00000005501	Usp40	protein_coding	286.064	0.261673	0.171216	0.058483	0.198029
ENSMUSG00000005505	Kbtbd4	protein_coding	88.2306	0.196916	0.200629	0.186741	0.414789
ENSMUSG00000005506	Celf1	protein_coding	1931.44	0.265522	0.0973659	0.0034635	0.0270174
ENSMUSG00000005510	Ndufs3	protein_coding	1256.2	0.131086	0.113466	0.205554	0.438953
ENSMUSG00000005514	Por	protein_coding	420.341	-0.189449	0.155122	0.145401	0.355661
ENSMUSG00000005533	Igf1r	protein_coding	757.804	0.197001	0.164978	0.144956	0.35486
ENSMUSG00000005534	Insr	protein_coding	562.171	0.523243	0.129954	4.49899e-06	0.000138944
ENSMUSG00000005540	Fcer2a	protein_coding	6.57795	0.0505885	0.469419	NA	NA
ENSMUSG00000005553	Atp4a	protein_coding	0.124536	0	0.447263	1	NA
ENSMUSG00000005566	Trim28	protein_coding	513.953	0.0124004	0.137782	0.917821	0.967131
ENSMUSG00000005575	Ube2m	protein_coding	661.053	-0.100545	0.13509	0.396046	0.635785
ENSMUSG00000005580	Adcy9	protein_coding	699.943	0.0414041	0.150994	0.746074	0.879426
ENSMUSG00000005583	Mef2c	protein_coding	14502.5	-0.0496261	0.095791	0.58081	0.777262
ENSMUSG00000005609	Ctr9	protein_coding	421.186	0.136091	0.128296	0.232576	0.471079
ENSMUSG00000005610	Eif4g2	protein_coding	7429.32	0.110878	0.112664	0.281627	0.525467
ENSMUSG00000005611	Mrvi1	protein_coding	60.8321	0.0804011	0.211393	0.591417	0.783815
ENSMUSG00000005615	Pcyt1a	protein_coding	1614.36	0.181887	0.117993	0.0884619	0.258605
ENSMUSG00000005621	Zfp592	protein_coding	198.199	-0.207107	0.17647	0.140293	0.348242
ENSMUSG00000005625	Psmd4	protein_coding	3752.55	0.133446	0.101705	0.158139	0.374103
ENSMUSG00000005628	Tmod4	protein_coding	7460.89	-0.0551959	0.121822	0.614662	0.798849
ENSMUSG00000005640	Insrr	protein_coding	1.37874	0.0345178	0.457756	0.469746	NA
ENSMUSG00000005649	Cabp5	protein_coding	0.260789	-0.0282656	0.45429	0.549758	NA
ENSMUSG00000005656	Snx6	protein_coding	422.324	-0.0183342	0.122134	0.86747	0.944503
ENSMUSG00000005667	Mthfd2	protein_coding	143.178	-0.634257	0.256378	0.000470551	0.00600698
ENSMUSG00000005672	Kit	protein_coding	26.8407	-0.12789	0.273235	0.402913	0.641788
ENSMUSG00000005674	Tomm40l	protein_coding	350.722	-0.434717	0.144572	0.000436719	0.00567096
ENSMUSG00000005677	Nr1i3	protein_coding	0.203519	0.0223603	0.451533	0.633994	NA
ENSMUSG00000005681	Apoa2	protein_coding	3.29632	-0.00728523	0.376871	0.938968	0.976901
ENSMUSG00000005682	Pan2	protein_coding	161.541	0.0518419	0.205497	0.726773	0.868127
ENSMUSG00000005683	Cs	protein_coding	5572.59	0.1229	0.115763	0.242934	0.482862
ENSMUSG00000005686	Ampd3	protein_coding	126.589	-0.189106	0.225328	0.221943	0.459464
ENSMUSG00000005687	Bcas2	protein_coding	533.771	-0.0289426	0.119178	0.78829	0.902407
ENSMUSG00000005696	Sh2d1a	protein_coding	0.0616294	0	0.447263	1	NA
ENSMUSG00000005698	Ctcf	protein_coding	718.739	0.349572	0.115401	0.000805014	0.00915842
ENSMUSG00000005699	Pard6a	protein_coding	104.795	0.0275449	0.17334	0.842351	0.930796
ENSMUSG00000005705	Agrp	protein_coding	6.85431	0.207805	0.360251	0.16223	0.380159
ENSMUSG00000005716	Pvalb	protein_coding	269669	-0.517545	0.101324	2.74737e-08	1.83588e-06
ENSMUSG00000005718	Tfap4	protein_coding	77.0484	0.678342	0.346732	0.00131791	0.0132071
ENSMUSG00000005732	Ranbp1	protein_coding	393.083	-0.384131	0.176618	0.00657583	0.0439806
ENSMUSG00000005763	Cd247	protein_coding	42.0043	0.0303982	0.293835	0.829519	0.925213
ENSMUSG00000005774	Rfx5	protein_coding	77.9995	0.397871	0.227374	0.0141332	0.07593
ENSMUSG00000005779	Psmb4	protein_coding	2363.55	0.0934335	0.106682	0.342713	0.586845
ENSMUSG00000005800	Mmp8	protein_coding	8.91604	-0.0728583	0.438926	0.342178	0.586807
ENSMUSG00000005802	Slc30a4	protein_coding	232.767	0.068565	0.141965	0.576336	0.773356
ENSMUSG00000005803	Sqor	protein_coding	234.266	-0.0729357	0.167063	0.591406	0.783815
ENSMUSG00000005804	Bloc1s6	protein_coding	118.474	-0.217501	0.170167	0.114137	0.305186
ENSMUSG00000005813	Metap1	protein_coding	948.082	0.156451	0.170683	0.255887	0.497349
ENSMUSG00000005823	Gpr108	protein_coding	208.959	0.000854289	0.152094	0.994694	0.99766
ENSMUSG00000005824	Tnfsf14	protein_coding	1.64585	-0.0348752	0.39029	0.697974	NA
ENSMUSG00000005836	Gata6	protein_coding	18.6614	-0.0507373	0.281319	0.727954	0.868618
ENSMUSG00000005846	Rsl1d1	protein_coding	1699.15	-0.19733	0.162839	0.14117	0.34946
ENSMUSG00000005864	Cnga2	protein_coding	0.627496	0.0117913	0.432599	0.83996	NA
ENSMUSG00000005871	Apc	protein_coding	519.956	0.202256	0.124926	0.0699231	0.223346
ENSMUSG00000005873	Reep5	protein_coding	1383.59	0.229884	0.124819	0.039142	0.150489
ENSMUSG00000005881	Ergic3	protein_coding	424.117	0.0500151	0.116453	0.636444	0.812062
ENSMUSG00000005882	Uqcc1	protein_coding	1108.03	-0.0433081	0.142069	0.724289	0.867011
ENSMUSG00000005883	Spo11	protein_coding	0.18586	-0.00925247	0.448086	0.84153	NA
ENSMUSG00000005886	Ncoa2	protein_coding	177.088	0.23595	0.174286	0.0910368	0.263379
ENSMUSG00000005893	Nr2c2	protein_coding	719.08	0.257407	0.155948	0.0486399	0.174993
ENSMUSG00000005897	Nr2c1	protein_coding	80.3672	0.226924	0.18867	0.11882	0.313326
ENSMUSG00000005899	Smpd4	protein_coding	79.4647	-0.0191031	0.243176	0.899284	0.95986
ENSMUSG00000005907	Pex1	protein_coding	110.74	0.0161612	0.180802	0.908964	0.963428
ENSMUSG00000005936	Kctd20	protein_coding	375.904	-0.354267	0.112904	0.000545384	0.00674009
ENSMUSG00000005947	Itgae	protein_coding	14.1	-0.0272585	0.26026	0.855185	0.938181
ENSMUSG00000005949	Ctns	protein_coding	104.589	-0.0955506	0.173683	0.491138	0.711194
ENSMUSG00000005950	P2rx5	protein_coding	206.414	-0.339529	0.148365	0.00709658	0.0464641
ENSMUSG00000005951	Shpk	protein_coding	12.487	-0.0419621	0.29466	0.766729	0.889855
ENSMUSG00000005952	Trpv1	protein_coding	5.76696	-0.0312823	0.340899	0.793293	0.905405
ENSMUSG00000005958	Ephb3	protein_coding	34.4457	0.165514	0.277772	0.288208	0.531974
ENSMUSG00000005968	Tuft1	protein_coding	11.5886	-0.221177	0.36434	0.142793	0.351672
ENSMUSG00000005973	Rcn1	protein_coding	166.658	-0.244805	0.179088	0.0842142	0.250568
ENSMUSG00000005980	Dnase1	protein_coding	3.19206	0.125499	0.431794	0.219467	0.45634
ENSMUSG00000005981	Trap1	protein_coding	928.313	0.210975	0.125352	0.0592998	0.19972
ENSMUSG00000005982	Naa60	protein_coding	393.951	0.160292	0.127494	0.157609	0.373602
ENSMUSG00000005983	1700037C18Rik	protein_coding	20.5778	0.0251496	0.274515	0.863769	0.9426
ENSMUSG00000005986	Ankrd13d	protein_coding	6.6705	0.210426	0.395524	0.136068	0.341176
ENSMUSG00000005994	Tyrp1	protein_coding	0.677011	0.0296925	0.451237	0.55205	NA
ENSMUSG00000006005	Tpr	protein_coding	2214.11	0.447001	0.144033	0.000287359	0.00406339
ENSMUSG00000006007	Pdc	protein_coding	0.526745	0.028825	0.440945	0.610988	NA
ENSMUSG00000006010	BC003331	protein_coding	396.597	0.308623	0.114307	0.00291745	0.0238158
ENSMUSG00000006014	Prg4	protein_coding	356.384	-0.0390173	0.302342	0.778208	0.895782
ENSMUSG00000006019	Dhx34	protein_coding	36.4332	-0.180134	0.231625	0.246661	0.486984
ENSMUSG00000006021	Kptn	protein_coding	72.0761	-0.0749964	0.180861	0.59611	0.786515
ENSMUSG00000006024	Napa	protein_coding	990.684	0.13077	0.10068	0.163022	0.381581
ENSMUSG00000006050	Sra1	protein_coding	521.652	-0.332511	0.13873	0.00568962	0.0393068
ENSMUSG00000006057	Atp5g1	protein_coding	8244.55	-0.329746	0.193522	0.0263751	0.116319
ENSMUSG00000006058	Snf8	protein_coding	382.758	-0.0285898	0.139934	0.813968	0.916944
ENSMUSG00000006095	Tbcb	protein_coding	473.494	0.0579005	0.139515	0.632954	0.809951
ENSMUSG00000006127	Inpp5k	protein_coding	319.557	0.228426	0.125614	0.0413959	0.156643
ENSMUSG00000006134	Crkl	protein_coding	353.367	-0.198088	0.141735	0.10579	0.290544
ENSMUSG00000006143	Upk3bl	protein_coding	0.0526622	0.00616903	0.447629	0.893879	NA
ENSMUSG00000006154	Eps8l1	protein_coding	23.7964	0.344216	0.350164	0.0501892	0.178848
ENSMUSG00000006169	Clint1	protein_coding	662.643	-0.185971	0.128526	0.103045	0.285538
ENSMUSG00000006179	Prss16	protein_coding	0.342043	-0.0328861	0.456845	0.489394	NA
ENSMUSG00000006191	Cdkal1	protein_coding	446.415	0.218159	0.193932	0.138557	0.345495
ENSMUSG00000006204	5430419D17Rik	protein_coding	0.397614	0.0193338	0.443157	0.711051	NA
ENSMUSG00000006205	Htra1	protein_coding	364.47	-0.82535	0.221279	2.49852e-06	8.55617e-05
ENSMUSG00000006215	Zbtb17	protein_coding	351.969	-0.0981192	0.152098	0.445022	0.674094
ENSMUSG00000006216	Clcnkb	protein_coding	0.512635	-0.000916758	0.431241	0.987506	NA
ENSMUSG00000006218	Fam131c	protein_coding	0.349725	-0.0176197	0.450205	0.704548	NA
ENSMUSG00000006219	Fblim1	protein_coding	26.7643	-0.9643	0.607594	0.000641052	0.0077006
ENSMUSG00000006221	Hspb7	protein_coding	2817.06	0.201404	0.256748	0.205197	0.438501
ENSMUSG00000006235	Epor	protein_coding	5.46265	0.0160982	0.339809	0.892362	0.956147
ENSMUSG00000006241	Ccdc159	protein_coding	2.42323	0.221154	0.561695	0.0529624	0.185491
ENSMUSG00000006262	Mob1b	protein_coding	278.048	-0.103245	0.139319	0.393907	0.633659
ENSMUSG00000006269	Atp6v1b1	protein_coding	0.414363	-0.0333959	0.457156	0.483003	NA
ENSMUSG00000006273	Atp6v1b2	protein_coding	1129.74	0.039108	0.113748	0.706445	0.855758
ENSMUSG00000006276	Eps15l1	protein_coding	285.902	0.199189	0.129306	0.0820993	0.247224
ENSMUSG00000006281	Tep1	protein_coding	90.3381	-0.00432517	0.202516	0.976615	0.99052
ENSMUSG00000006288	Ttc5	protein_coding	23.7418	0.0849688	0.254568	0.576072	0.773314
ENSMUSG00000006289	Osgep	protein_coding	441.599	0.0399347	0.110533	0.69381	0.848224
ENSMUSG00000006299	Aamp	protein_coding	1674.82	0.0275018	0.110162	0.785729	0.901062
ENSMUSG00000006301	Tmbim1	protein_coding	495.726	0.15555	0.145851	0.213205	0.448444
ENSMUSG00000006304	Arpc2	protein_coding	1899.02	0.0554817	0.105404	0.56937	0.768379
ENSMUSG00000006307	Kmt2b	protein_coding	152.343	0.114814	0.195437	0.433246	0.665292
ENSMUSG00000006310	Zbtb32	protein_coding	1.00184	0.0224449	0.413618	0.758543	NA
ENSMUSG00000006313	Upk1a	protein_coding	3.86854	0.0754652	0.368372	0.498876	0.716922
ENSMUSG00000006315	Tmem147	protein_coding	1533.65	-0.127636	0.125709	0.255576	0.497178
ENSMUSG00000006333	Rps9	protein_coding	6120.89	0.407163	0.108534	3.89315e-05	0.000825764
ENSMUSG00000006335	Tfpt	protein_coding	67.7472	0.135814	0.184075	0.342246	0.586807
ENSMUSG00000006342	Susd2	protein_coding	34.7743	-0.0317259	0.24197	0.833729	0.927155
ENSMUSG00000006344	Ggt5	protein_coding	93.0584	0.0600044	0.221478	0.69087	0.846876
ENSMUSG00000006345	Ggt1	protein_coding	0.319469	0.0140733	0.449113	0.761639	NA
ENSMUSG00000006356	Crip2	protein_coding	1009.68	-0.42976	0.138287	0.000328532	0.00453933
ENSMUSG00000006360	Crip1	protein_coding	1185.85	-0.778661	0.140669	4.49098e-10	4.84448e-08
ENSMUSG00000006362	Cbfa2t3	protein_coding	739.388	-0.144466	0.125123	0.196463	0.428136
ENSMUSG00000006369	Fbln1	protein_coding	132.202	-0.0809325	0.179816	0.566359	0.766137
ENSMUSG00000006373	Pgrmc1	protein_coding	35.7627	0.0363451	0.233636	0.810132	0.915353
ENSMUSG00000006378	Gcat	protein_coding	80.9283	-0.0573759	0.212575	0.701501	0.85286
ENSMUSG00000006386	Tek	protein_coding	172.137	-0.403074	0.199254	0.00791639	0.0504019
ENSMUSG00000006390	Elovl1	protein_coding	112.645	-0.385555	0.200811	0.0112854	0.064509
ENSMUSG00000006392	Med8	protein_coding	384.123	0.108088	0.147278	0.390217	0.630746
ENSMUSG00000006398	Cdc20	protein_coding	39.4507	-1.2777	0.53799	4.24155e-05	0.000882312
ENSMUSG00000006403	Adamts4	protein_coding	16.4123	0.0341884	0.306688	0.802276	0.910496
ENSMUSG00000006411	Nectin4	protein_coding	2.99185	-0.0975876	0.399148	0.3467	0.590041
ENSMUSG00000006412	Pfdn2	protein_coding	1187.59	-0.401068	0.112731	8.60416e-05	0.00153412
ENSMUSG00000006418	Rnf114	protein_coding	314.049	-0.379877	0.148868	0.00263563	0.0221622
ENSMUSG00000006423	C330007P06Rik	protein_coding	70.7554	0.208348	0.193297	0.15623	0.371542
ENSMUSG00000006435	Neurl1a	protein_coding	1975.05	0.54015	0.118497	3.51256e-07	1.65254e-05
ENSMUSG00000006442	Srm	protein_coding	114.674	-0.496362	0.245819	0.00382394	0.0291074
ENSMUSG00000006445	Epha2	protein_coding	24.1468	-0.516006	0.400238	0.0105791	0.0614719
ENSMUSG00000006456	Rbm14	protein_coding	92.0249	-0.201173	0.204194	0.180643	0.406265
ENSMUSG00000006457	Actn3	protein_coding	28297.7	0.169384	0.10616	0.083837	0.249873
ENSMUSG00000006462	A530013C23Rik	lincRNA	82.8871	0.0204394	0.217302	0.891646	0.955824
ENSMUSG00000006463	Zdhhc24	protein_coding	28.4973	0.039695	0.270308	0.788415	0.902407
ENSMUSG00000006464	Bbs1	protein_coding	22.971	0.337806	0.309996	0.052359	0.184146
ENSMUSG00000006471	Ndor1	protein_coding	12.0752	0.206131	0.311617	0.189839	0.418913
ENSMUSG00000006476	Nsmf	protein_coding	129.586	-0.109745	0.197279	0.45525	0.683079
ENSMUSG00000006494	Pdk1	protein_coding	394.841	0.51522	0.132629	8.73413e-06	0.000242024
ENSMUSG00000006498	Ptbp1	protein_coding	230.967	0.0627505	0.14134	0.608009	0.793823
ENSMUSG00000006517	Mvd	protein_coding	99.0552	-0.0680835	0.189166	0.637006	0.812471
ENSMUSG00000006519	Cyba	protein_coding	140.127	-0.332656	0.199583	0.0275034	0.11939
ENSMUSG00000006522	Itih3	protein_coding	0.595869	0.0353245	0.415313	0.637458	NA
ENSMUSG00000006526	Tmem110	protein_coding	141.553	-0.0221673	0.166754	0.870217	0.945732
ENSMUSG00000006527	Sfmbt1	protein_coding	134.984	0.340696	0.174336	0.0149917	0.0793013
ENSMUSG00000006538	Ihh	protein_coding	1.49419	0.057816	0.404446	0.510301	NA
ENSMUSG00000006542	Prkag3	protein_coding	2341.77	0.206317	0.115935	0.0499076	0.178318
ENSMUSG00000006574	Slc4a1	protein_coding	10.5088	-0.141346	0.444103	0.177898	0.402309
ENSMUSG00000006575	Rundc3a	protein_coding	2.38144	-0.141672	0.40231	0.228745	0.466196
ENSMUSG00000006576	Slc4a3	protein_coding	84.8768	-0.0370933	0.219788	0.805241	0.911952
ENSMUSG00000006585	Cdt1	protein_coding	14.805	-0.0837215	0.325218	0.531863	0.742436
ENSMUSG00000006586	Runx1t1	protein_coding	241.958	-0.0847656	0.13914	0.483592	0.705279
ENSMUSG00000006587	Snai3	protein_coding	70.0305	0.15862	0.204393	0.28886	0.532906
ENSMUSG00000006589	Aprt	protein_coding	384.87	-0.251215	0.130333	0.0290776	0.123838
ENSMUSG00000006599	Gtf2h1	protein_coding	265.954	-0.157764	0.165516	0.243711	0.483898
ENSMUSG00000006611	Hfe	protein_coding	241.03	-0.310981	0.204917	0.0414543	0.156785
ENSMUSG00000006641	Slc5a6	protein_coding	80.9612	0.405956	0.311822	0.0249961	0.112082
ENSMUSG00000006642	Tcf23	protein_coding	1.24728	0.0294087	0.391381	0.73876	NA
ENSMUSG00000006651	Aplp1	protein_coding	10.7803	-0.452121	0.489835	0.0178597	0.089104
ENSMUSG00000006673	Qrich1	protein_coding	331.952	0.0689281	0.161159	0.604564	0.791906
ENSMUSG00000006675	P4htm	protein_coding	38.3649	0.380681	0.266816	0.0267777	0.117387
ENSMUSG00000006676	Usp19	protein_coding	1349	-0.0867584	0.117542	0.41562	0.651448
ENSMUSG00000006678	Pola1	protein_coding	49.3226	-0.0699563	0.21255	0.640585	0.814045
ENSMUSG00000006699	Cdc42	protein_coding	3903.53	-0.238703	0.101953	0.0115803	0.065722
ENSMUSG00000006705	Pknox1	protein_coding	167.542	-0.209897	0.149152	0.0978859	0.2759
ENSMUSG00000006711	D130043K22Rik	protein_coding	0.175984	0	0.447263	1	NA
ENSMUSG00000006715	Gmnn	protein_coding	45.3739	-0.571017	0.369331	0.00540838	0.0378201
ENSMUSG00000006717	Acot13	protein_coding	2456.16	0.0720886	0.144726	0.56206	0.763265
ENSMUSG00000006720	Zfp184	protein_coding	2.20135	-0.00899333	0.382885	0.921525	0.968443
ENSMUSG00000006724	Cyp27b1	protein_coding	0.992824	-0.0576488	0.430719	0.436353	NA
ENSMUSG00000006728	Cdk4	protein_coding	170.605	-0.2041	0.20246	0.173087	0.394738
ENSMUSG00000006731	B4galnt1	protein_coding	13.5707	0.0632677	0.294387	0.658094	0.826627
ENSMUSG00000006732	Mettl1	protein_coding	259.031	-0.0617575	0.132151	0.596373	0.786656
ENSMUSG00000006736	Tspan31	protein_coding	215.532	-1.08595	0.179817	1.69358e-11	2.66421e-09
ENSMUSG00000006740	Kif5b	protein_coding	2688.92	0.310448	0.0938603	0.000410198	0.00539148
ENSMUSG00000006763	Saal1	protein_coding	52.8459	-0.217197	0.243379	0.171163	0.392382
ENSMUSG00000006764	Tph2	protein_coding	0.184036	0	0.447263	1	NA
ENSMUSG00000006777	Krt23	protein_coding	1.2607	-0.121797	0.501637	0.122657	NA
ENSMUSG00000006782	Cnp	protein_coding	154.662	0.0658242	0.145372	0.597629	0.787624
ENSMUSG00000006784	Ttc25	protein_coding	9.79068	0.859879	0.658016	0.00144618	0.0141819
ENSMUSG00000006800	Sulf2	protein_coding	284.375	-0.701863	0.15464	1.16979e-07	6.50848e-06
ENSMUSG00000006818	Sod2	protein_coding	2218.51	-0.371041	0.096621	3.64957e-05	0.000779573
ENSMUSG00000006850	Tmco6	protein_coding	12.656	-0.229463	0.32951	0.148003	0.359578
ENSMUSG00000006906	Stambp	protein_coding	122.055	0.0884887	0.16729	0.515275	0.729647
ENSMUSG00000006920	Ezh1	protein_coding	372.486	0.551236	0.165243	5.30858e-05	0.00103847
ENSMUSG00000006930	Hap1	protein_coding	3.2278	0.0371905	0.377833	0.703946	0.854317
ENSMUSG00000006931	P3h4	protein_coding	116.058	0.0845109	0.220658	0.576257	0.773356
ENSMUSG00000006932	Ctnnb1	protein_coding	3233.14	0.0105597	0.0939323	0.90487	0.961836
ENSMUSG00000006941	Eif1b	protein_coding	1029.48	-0.0631208	0.124411	0.571089	0.769503
ENSMUSG00000006958	Chrd	protein_coding	88.8428	-0.550709	0.244405	0.0014793	0.0144039
ENSMUSG00000006998	Psmd2	protein_coding	3670.85	0.0520375	0.136855	0.663496	0.830511
ENSMUSG00000007021	Syngr3	protein_coding	0.242321	0.0140733	0.449113	0.761639	NA
ENSMUSG00000007029	Vars	protein_coding	326.187	0.204249	0.141581	0.0950939	0.270964
ENSMUSG00000007030	Vwa7	protein_coding	173.69	0.280087	0.192164	0.0573894	0.19551
ENSMUSG00000007033	Hspa1l	protein_coding	253.116	-0.05416	0.168079	0.691094	0.846901
ENSMUSG00000007034	Slc44a4	protein_coding	0.192024	-0.0169051	0.450009	0.715717	NA
ENSMUSG00000007035	Msh5	protein_coding	5.64018	-0.111273	0.404251	0.295847	0.539796
ENSMUSG00000007036	Abhd16a	protein_coding	1773.96	0.0826848	0.143101	0.502763	0.720099
ENSMUSG00000007038	Neu1	protein_coding	237.134	0.00359098	0.136176	0.975964	0.990188
ENSMUSG00000007039	Ddah2	protein_coding	272.773	-0.0484386	0.161547	0.71627	0.862264
ENSMUSG00000007041	Clic1	protein_coding	241.933	-0.456061	0.2538	0.00817877	0.0515293
ENSMUSG00000007050	Lsm2	protein_coding	132.47	-0.0210934	0.178662	0.880713	0.950988
ENSMUSG00000007080	Pole	protein_coding	14.2862	0.0112968	0.265827	0.939235	0.976905
ENSMUSG00000007097	Atp1a2	protein_coding	15140.6	-0.107628	0.0996202	0.246762	0.487074
ENSMUSG00000007107	Atp1a4	protein_coding	6.37141	0.0703394	0.339636	0.57432	0.772316
ENSMUSG00000007122	Casq1	protein_coding	21764.8	-0.753953	0.127816	5.65728e-11	7.91076e-09
ENSMUSG00000007207	Stx1a	protein_coding	27.4902	-0.148609	0.265917	0.338197	0.582776
ENSMUSG00000007216	Zfp775	protein_coding	136.704	1.07438	0.194141	3.1571e-10	3.53174e-08
ENSMUSG00000007279	Scube2	protein_coding	84.6383	-0.574557	0.337081	0.00410966	0.0307552
ENSMUSG00000007338	Mrpl49	protein_coding	283.276	-0.129949	0.143612	0.293347	0.536854
ENSMUSG00000007379	Dennd2c	protein_coding	44.855	0.512854	0.34438	0.00879963	0.0543303
ENSMUSG00000007411	Mark3	protein_coding	530.777	-0.0161528	0.116128	0.878411	0.949386
ENSMUSG00000007415	Gatad1	protein_coding	972.454	-0.0610757	0.113141	0.554651	0.758246
ENSMUSG00000007458	M6pr	protein_coding	231.472	-0.227971	0.139634	0.0598314	0.200928
ENSMUSG00000007476	Lrrc8a	protein_coding	316.066	-0.308461	0.136424	0.00946318	0.0569147
ENSMUSG00000007480	Mc5r	protein_coding	4.13016	0.0859858	0.367952	0.452504	0.680775
ENSMUSG00000007564	Ppp2r1a	protein_coding	1519.22	-0.130887	0.138634	0.278032	0.52148
ENSMUSG00000007570	Fance	protein_coding	247.552	0.190512	0.155478	0.143741	0.353045
ENSMUSG00000007589	Tinf2	protein_coding	92.0161	0.300894	0.193916	0.0424755	0.159529
ENSMUSG00000007591	Tssk4	protein_coding	1.9263	0.00606228	0.366918	0.95243	0.98262
ENSMUSG00000007594	Hapln4	protein_coding	1.30566	-0.148734	0.520582	0.092042	NA
ENSMUSG00000007603	Dus3l	protein_coding	140.27	0.1418	0.184779	0.322399	0.567615
ENSMUSG00000007610	Gtpbp3	protein_coding	76.9253	0.186959	0.200376	0.209295	0.443033
ENSMUSG00000007613	Tgfbr1	protein_coding	185.26	0.373346	0.173599	0.00757824	0.0487629
ENSMUSG00000007617	Homer1	protein_coding	1488.49	0.0933477	0.146589	0.45666	0.684446
ENSMUSG00000007646	Rad51c	protein_coding	8.07481	-0.077488	0.313036	0.574217	0.772316
ENSMUSG00000007653	Gabrb2	protein_coding	0.79803	-0.0785517	0.470015	0.230769	NA
ENSMUSG00000007655	Cav1	protein_coding	1616.41	-0.531943	0.115795	3.19724e-07	1.51363e-05
ENSMUSG00000007656	Arpp19	protein_coding	1529.55	0.360805	0.0986099	8.03027e-05	0.0014489
ENSMUSG00000007659	Bcl2l1	protein_coding	170.477	-0.195047	0.218704	0.204532	0.437452
ENSMUSG00000007670	Khsrp	protein_coding	380.682	-0.0399428	0.192157	0.783022	0.898913
ENSMUSG00000007682	Dio2	protein_coding	74.3141	0.0706314	0.230001	0.64163	0.814629
ENSMUSG00000007721	Ccdc124	protein_coding	307.618	-0.0678886	0.139819	0.576082	0.773314
ENSMUSG00000007739	Cct4	protein_coding	1164.84	0.152371	0.136432	0.2014	0.433762
ENSMUSG00000007777	0610009B22Rik	protein_coding	232.852	-0.197304	0.183424	0.168318	0.388343
ENSMUSG00000007783	Cpt1c	protein_coding	23.0989	-0.288472	0.302599	0.0866628	0.25551
ENSMUSG00000007805	Twist2	protein_coding	39.0994	-0.330602	0.302172	0.0557958	0.19209
ENSMUSG00000007812	Zfp655	protein_coding	148.621	0.00311883	0.187768	0.98268	0.992339
ENSMUSG00000007815	Rhoa	protein_coding	3418.56	-0.326214	0.13403	0.00540477	0.0378201
ENSMUSG00000007817	Zmiz1	protein_coding	541.234	-0.0800496	0.154487	0.537231	0.746009
ENSMUSG00000007827	Ankrd26	protein_coding	116.644	0.146179	0.157565	0.265872	0.509457
ENSMUSG00000007833	Aldh16a1	protein_coding	67.5564	-0.14218	0.210147	0.345174	0.588736
ENSMUSG00000007836	Hnrnpa0	protein_coding	1561.42	-0.135244	0.15997	0.307735	0.552342
ENSMUSG00000007837	Prrg2	protein_coding	157.388	-0.019402	0.143044	0.875022	0.947946
ENSMUSG00000007850	Hnrnph1	protein_coding	314.235	-0.138209	0.127135	0.222195	0.459641
ENSMUSG00000007867	Ift43	protein_coding	162.537	-0.162015	0.185849	0.260031	0.50275
ENSMUSG00000007872	Id3	protein_coding	692.461	-0.531282	0.2011	0.000595953	0.00724061
ENSMUSG00000007877	Tcap	protein_coding	21119.8	0.666209	0.144615	1.03153e-07	5.81272e-06
ENSMUSG00000007880	Arid1a	protein_coding	531.158	-0.0485455	0.199249	0.741144	0.875908
ENSMUSG00000007888	Crlf1	protein_coding	55.7688	-0.228451	0.242134	0.151084	0.364194
ENSMUSG00000007891	Ctsd	protein_coding	5519.78	-0.124129	0.125325	0.267767	0.511217
ENSMUSG00000007892	Rplp1	protein_coding	26242	0.0371617	0.130022	0.747059	0.879954
ENSMUSG00000007907	Cabs1	protein_coding	0.0988681	0	0.447263	1	NA
ENSMUSG00000007908	Hmgcll1	protein_coding	5.83491	0.00690603	0.338176	0.953958	0.983324
ENSMUSG00000007944	Ttc9b	protein_coding	0.210788	0	0.447263	1	NA
ENSMUSG00000007946	Phox2a	protein_coding	2.27031	-0.312096	0.72993	0.0161465	0.0833656
ENSMUSG00000007950	Abhd8	protein_coding	122.887	-0.327567	0.197528	0.0290321	0.123819
ENSMUSG00000007987	Ift22	protein_coding	40.2129	-0.0760566	0.220466	0.614576	0.798849
ENSMUSG00000007989	Fzd3	protein_coding	14.7753	-0.119318	0.267537	0.435011	0.666545
ENSMUSG00000008028	1700008O03Rik	protein_coding	0.465687	-0.0380188	0.455007	0.457304	NA
ENSMUSG00000008035	Mid1ip1	protein_coding	371.904	0.533068	0.257616	0.00260843	0.022007
ENSMUSG00000008036	Ap2s1	protein_coding	362.178	-0.444195	0.160882	0.000857722	0.00960928
ENSMUSG00000008090	Fgfrl1	protein_coding	653.942	-0.147552	0.156152	0.258738	0.501149
ENSMUSG00000008129	4930432K21Rik	protein_coding	3.87195	0.445897	0.792576	0.0100981	0.0595709
ENSMUSG00000008136	Fhl2	protein_coding	87.1164	0.15347	0.224519	0.317486	0.562484
ENSMUSG00000008140	Emc10	protein_coding	838.829	-0.196133	0.114648	0.0600624	0.201346
ENSMUSG00000008153	Clstn3	protein_coding	7.44807	0.328257	0.422637	0.0500985	0.178693
ENSMUSG00000008167	Fbxw9	protein_coding	36.628	-0.0511073	0.226503	0.735328	0.872326
ENSMUSG00000008193	Spib	protein_coding	10.9573	0.0315194	0.420482	NA	NA
ENSMUSG00000008200	Fnbp4	protein_coding	221.621	0.0370151	0.175302	0.790442	0.903588
ENSMUSG00000008206	Cers4	protein_coding	123.104	0.510713	0.201547	0.000950414	0.0103483
ENSMUSG00000008226	Scrn3	protein_coding	441.557	0.028354	0.154696	0.827124	0.924454
ENSMUSG00000008301	Phax	protein_coding	397.036	-0.259833	0.123336	0.0185185	0.0914542
ENSMUSG00000008305	Tle1	protein_coding	329.114	-0.0308284	0.153614	0.811499	0.91587
ENSMUSG00000008307	1700109H08Rik	protein_coding	64.4034	0.255589	0.223956	0.103042	0.285538
ENSMUSG00000008318	Relt	protein_coding	166.672	-0.275016	0.214847	0.0758858	0.235421
ENSMUSG00000008333	Snrpb2	protein_coding	1249.28	0.193493	0.10796	0.0513675	0.181463
ENSMUSG00000008348	Ubc	protein_coding	23218	0.197342	0.151595	0.123704	0.321215
ENSMUSG00000008373	Prpf31	protein_coding	182.051	-0.249639	0.200075	0.0956715	0.272147
ENSMUSG00000008384	Sertad1	protein_coding	203.038	0.00362049	0.159969	0.9782	0.991195
ENSMUSG00000008393	Carhsp1	protein_coding	199.616	-0.443048	0.180585	0.00204408	0.0183107
ENSMUSG00000008398	Elk3	protein_coding	266.471	-0.450786	0.16182	0.000753933	0.00873151
ENSMUSG00000008429	Herpud2	protein_coding	630.074	0.25074	0.15648	0.0553163	0.191063
ENSMUSG00000008435	Rdh13	protein_coding	184.084	0.0110699	0.154486	0.931993	0.9734
ENSMUSG00000008438	Adam21	protein_coding	0.241637	0	0.447263	1	NA
ENSMUSG00000008450	Nutf2	protein_coding	254.098	-0.252448	0.187908	0.0826227	0.247794
ENSMUSG00000008461	Fut1	protein_coding	0.129483	0	0.447263	1	NA
ENSMUSG00000008475	Arpc5	protein_coding	399.609	-0.214353	0.128319	0.0597762	0.200788
ENSMUSG00000008482	Rnf151	protein_coding	0.117567	0.0140733	0.449113	0.761639	NA
ENSMUSG00000008489	Elavl2	protein_coding	3.84026	-0.0280397	0.37253	0.778627	0.895782
ENSMUSG00000008496	Pou2f2	protein_coding	49.6807	0.314839	0.364541	0.0644442	0.211389
ENSMUSG00000008540	Mgst1	protein_coding	373.277	-0.00690634	0.153903	0.95744	0.984896
ENSMUSG00000008575	Nfib	protein_coding	5155.94	0.278792	0.104258	0.00376459	0.0287571
ENSMUSG00000008601	Rab25	protein_coding	1.45582	0.108125	0.438697	0.243178	NA
ENSMUSG00000008604	Ubqln4	protein_coding	740.896	0.21234	0.133971	0.0709606	0.225186
ENSMUSG00000008658	Rbfox1	protein_coding	2269.68	0.739224	0.13628	9.63963e-10	9.51488e-08
ENSMUSG00000008668	Rps18	protein_coding	2444.97	0.361184	0.126	0.00122954	0.0126445
ENSMUSG00000008682	Rpl10	protein_coding	889.186	0.302612	0.160974	0.0231243	0.106438
ENSMUSG00000008683	Rps15a	protein_coding	10018.3	0.260736	0.16409	0.0531133	0.185832
ENSMUSG00000008690	Ncaph2	protein_coding	379.019	-0.0903959	0.131625	0.436798	0.668274
ENSMUSG00000008730	Hipk1	protein_coding	942.93	0.0995901	0.123124	0.367518	0.610186
ENSMUSG00000008734	Gprc5b	protein_coding	244.39	0.263079	0.147039	0.0360754	0.142303
ENSMUSG00000008763	Man1a2	protein_coding	376.79	-0.00954473	0.139395	0.937216	0.976105
ENSMUSG00000008813	Tppp2	protein_coding	7.53101	0.721602	0.756918	0.00341745	0.0267134
ENSMUSG00000008822	Acyp1	protein_coding	316.142	-0.222288	0.154793	0.087131	0.256176
ENSMUSG00000008843	Cldn13	protein_coding	1.09604	-0.0684931	0.464189	0.272796	NA
ENSMUSG00000008845	Cd163	protein_coding	190.713	-0.143467	0.229824	0.351194	0.594455
ENSMUSG00000008855	Hdac5	protein_coding	596.52	-0.0330916	0.132577	0.777102	0.895468
ENSMUSG00000008859	Rala	protein_coding	1626.93	0.176637	0.12188	0.106838	0.292349
ENSMUSG00000008874	Clec3a	protein_coding	0.391183	-0.0352559	0.458338	0.460155	NA
ENSMUSG00000008892	Vdac3	protein_coding	1741.29	-0.0229491	0.109148	0.819188	0.919827
ENSMUSG00000008958	Vps72	protein_coding	1846.02	0.00311659	0.126057	0.977914	0.991164
ENSMUSG00000008976	Gabpa	protein_coding	110.691	-0.335804	0.174832	0.0166711	0.0852227
ENSMUSG00000008999	Bmp7	protein_coding	12.1823	0.0601055	0.298172	0.670991	0.836219
ENSMUSG00000009013	Dynll1	protein_coding	839.583	-0.460056	0.239661	0.00623641	0.0423101
ENSMUSG00000009030	Pdcl	protein_coding	105.953	-0.111785	0.196274	0.446121	0.674947
ENSMUSG00000009035	Tmem184b	protein_coding	302.13	-0.201535	0.136229	0.0905036	0.262238
ENSMUSG00000009073	Nf2	protein_coding	997.395	0.0942013	0.124084	0.396862	0.636311
ENSMUSG00000009075	Cabp7	protein_coding	2.0713	-0.0266501	0.385763	0.770204	0.89138
ENSMUSG00000009076	Zmat5	protein_coding	186.408	-0.0565018	0.164192	0.6745	0.837621
ENSMUSG00000009079	Ewsr1	protein_coding	497.319	0.018019	0.144553	0.884684	0.952505
ENSMUSG00000009090	Ap1b1	protein_coding	526.587	0.19644	0.124796	0.0781572	0.239956
ENSMUSG00000009092	Derl3	protein_coding	1.49533	0.0911666	0.445434	0.268978	NA
ENSMUSG00000009093	Gstt4	protein_coding	0.821114	-0.048098	0.437954	0.466759	NA
ENSMUSG00000009097	Tbx1	protein_coding	125.803	-0.181532	0.228299	0.241694	0.481221
ENSMUSG00000009108	Gnat2	protein_coding	3.06531	-0.0473269	0.373339	0.644198	0.816757
ENSMUSG00000009112	Bcl2l13	protein_coding	756.305	-0.0236015	0.136039	0.842912	0.931211
ENSMUSG00000009114	2610028H24Rik	protein_coding	3.68731	0.0441176	0.345168	0.709346	0.858034
ENSMUSG00000009115	Spatc1l	protein_coding	1.21017	0.130162	0.512396	0.105461	NA
ENSMUSG00000009145	Dqx1	protein_coding	7.41328	-0.0649408	0.358246	0.570842	0.769427
ENSMUSG00000009185	Ccl8	protein_coding	101.658	0.429757	0.284178	0.0160679	0.0830449
ENSMUSG00000009207	Lnpk	protein_coding	228.339	0.122783	0.152268	0.339584	0.584299
ENSMUSG00000009210	Prr29	protein_coding	88.9913	0.21356	0.212692	0.162279	0.380159
ENSMUSG00000009214	Mymk	protein_coding	32.8065	-2.81542	0.535363	1.15069e-09	1.10399e-07
ENSMUSG00000009216	Fam163b	protein_coding	0.546547	0	0.446905	1	NA
ENSMUSG00000009248	Ascl2	protein_coding	0.779121	0.0610534	0.448891	0.355989	NA
ENSMUSG00000009281	Rarres2	protein_coding	452.683	-0.117655	0.165324	0.384023	0.625082
ENSMUSG00000009291	Pttg1ip	protein_coding	779.887	0.165612	0.11754	0.119844	0.314927
ENSMUSG00000009292	Trpm2	protein_coding	5.11815	0.343893	0.567685	0.0289684	0.123793
ENSMUSG00000009293	Ube2g2	protein_coding	696.629	-0.252556	0.142127	0.0394005	0.151252
ENSMUSG00000009350	Mpo	protein_coding	19.2911	-0.052157	0.459804	NA	NA
ENSMUSG00000009376	Met	protein_coding	119.656	0.0606013	0.180095	0.667724	0.834219
ENSMUSG00000009378	Slc16a12	protein_coding	9.83021	0.0468743	0.307827	0.732074	0.870675
ENSMUSG00000009394	Syn2	protein_coding	30.9302	-0.419471	0.374803	0.0249592	0.11207
ENSMUSG00000009406	Elk1	protein_coding	236.161	-0.0837031	0.14929	0.50961	0.725468
ENSMUSG00000009418	Nav1	protein_coding	593.876	-0.169298	0.173576	0.22329	0.460735
ENSMUSG00000009470	Tnpo1	protein_coding	386.325	0.0513887	0.12168	0.638982	0.813472
ENSMUSG00000009471	Myod1	protein_coding	231.754	-0.31553	0.206851	0.0395349	0.151499
ENSMUSG00000009487	Otog	protein_coding	13.2738	-0.0160755	0.306008	0.905948	0.962269
ENSMUSG00000009535	Rnmt	protein_coding	401.623	0.124344	0.153824	0.336616	0.581346
ENSMUSG00000009545	Kcnq1	protein_coding	10.4155	-0.935033	0.726653	0.00110672	0.011639
ENSMUSG00000009549	Srp14	protein_coding	2080.11	-0.00431071	0.115167	0.967217	0.987628
ENSMUSG00000009551	6330409D20Rik	protein_coding	0.435934	-0.0316373	0.452749	0.524555	NA
ENSMUSG00000009555	Cdk9	protein_coding	149.23	0.0244651	0.174795	0.860364	0.940786
ENSMUSG00000009563	Tor2a	protein_coding	98.9737	-0.0787213	0.187637	0.584213	0.779533
ENSMUSG00000009566	Fpgs	protein_coding	174.936	-0.523432	0.157105	6.78634e-05	0.00126527
ENSMUSG00000009569	Mkl2	protein_coding	668.728	-0.466416	0.119071	1.19083e-05	0.000312221
ENSMUSG00000009575	Cbx5	protein_coding	824.103	0.157586	0.127087	0.163738	0.382603
ENSMUSG00000009585	Apobec3	protein_coding	223.329	0.204165	0.296034	0.197956	0.429742
ENSMUSG00000009588	St6galnac1	protein_coding	0.775483	0.0932539	0.482645	0.176252	NA
ENSMUSG00000009596	Taf7l	protein_coding	0.0587835	0.00616903	0.447629	0.893879	NA
ENSMUSG00000009614	Sardh	protein_coding	21.274	-0.0486124	0.281402	0.738701	0.874812
ENSMUSG00000009621	Vav2	protein_coding	45.5932	-0.00600616	0.266761	0.967624	0.987636
ENSMUSG00000009628	Tex15	protein_coding	2.42686	0.0271896	0.37513	0.781434	0.897704
ENSMUSG00000009630	Ppp2cb	protein_coding	175.876	-0.994717	0.208225	1.72589e-08	1.22368e-06
ENSMUSG00000009633	G0s2	protein_coding	637.565	-0.152821	0.204721	0.3068	0.551385
ENSMUSG00000009640	Dmap1	protein_coding	100.449	0.00942619	0.194336	0.948372	0.981082
ENSMUSG00000009646	Pla2g12b	protein_coding	4.90711	0.0596639	0.371756	0.573615	0.772107
ENSMUSG00000009647	Mcu	protein_coding	1518.01	0.227261	0.149299	0.0732598	0.230398
ENSMUSG00000009654	Oit3	protein_coding	3.81038	-0.337829	0.678211	0.0203094	0.0978038
ENSMUSG00000009670	Tex11	protein_coding	0.698102	0	0.441617	1	NA
ENSMUSG00000009681	Bcr	protein_coding	99.6458	-0.31194	0.211948	0.0440442	0.163389
ENSMUSG00000009687	Fxyd5	protein_coding	102.903	-0.911071	0.294971	1.93443e-05	0.00046892
ENSMUSG00000009731	Kcnd1	protein_coding	6.47865	0.288685	0.448873	0.0608134	0.202962
ENSMUSG00000009733	Tfcp2	protein_coding	82.3154	-0.05803	0.205484	0.695796	0.849742
ENSMUSG00000009734	Pou6f2	protein_coding	0.692816	0.0482279	0.442844	0.446295	NA
ENSMUSG00000009739	Pou6f1	protein_coding	142.233	0.234276	0.198087	0.115685	0.30754
ENSMUSG00000009741	Ubp1	protein_coding	515.382	0.141411	0.163732	0.292896	0.53659
ENSMUSG00000009772	Nuak2	protein_coding	13.5705	-0.0373826	0.304119	0.786092	0.901273
ENSMUSG00000009828	Ick	protein_coding	177.711	0.0124439	0.153879	0.923389	0.969527
ENSMUSG00000009863	Sdhb	protein_coding	9038.27	0.141852	0.113767	0.17159	0.392747
ENSMUSG00000009876	Cox4i2	protein_coding	39.4834	-0.517865	0.295364	0.00558239	0.0387181
ENSMUSG00000009894	Snap47	protein_coding	387.303	0.0115567	0.167422	0.932266	0.973412
ENSMUSG00000009905	Kdsr	protein_coding	174.17	-0.191901	0.17649	0.171589	0.392747
ENSMUSG00000009907	Vps4b	protein_coding	338.238	0.0952606	0.134615	0.42017	0.654908
ENSMUSG00000009927	Rps25	protein_coding	7951.33	0.340706	0.162359	0.0109853	0.0632576
ENSMUSG00000009941	Nxf2	protein_coding	0.616518	0.0226366	0.430084	0.716162	NA
ENSMUSG00000009995	Taz	protein_coding	734.993	0.341556	0.120064	0.00151778	0.0147216
ENSMUSG00000010021	Kif19a	protein_coding	3.22279	-0.0094201	0.372631	0.923433	0.969527
ENSMUSG00000010025	Aldh3a2	protein_coding	95.6264	-0.188011	0.20073	0.207114	0.440975
ENSMUSG00000010044	Zmynd10	protein_coding	2.91988	0.141262	0.419184	0.208027	0.441737
ENSMUSG00000010045	Tmem115	protein_coding	155.951	-0.183013	0.162155	0.171198	0.392382
ENSMUSG00000010047	Hyal2	protein_coding	144.738	-0.0762532	0.154607	0.556892	0.759934
ENSMUSG00000010048	Ifrd2	protein_coding	192.157	0.0333809	0.1443	0.787929	0.902215
ENSMUSG00000010051	Hyal1	protein_coding	21.2894	0.137804	0.264723	0.3722	0.614312
ENSMUSG00000010054	Tusc2	protein_coding	516.223	0.142699	0.135467	0.229168	0.466806
ENSMUSG00000010057	Nprl2	protein_coding	142.113	0.326733	0.193757	0.027845	0.120457
ENSMUSG00000010064	Slc38a3	protein_coding	469.664	-0.54534	0.197883	0.000381321	0.00510977
ENSMUSG00000010066	Cacna2d2	protein_coding	13.812	-0.182762	0.33436	0.220593	0.457734
ENSMUSG00000010067	Rassf1	protein_coding	289.182	0.133757	0.152322	0.298295	0.54243
ENSMUSG00000010080	Epn3	protein_coding	1.66698	-0.0299638	0.39647	0.724916	NA
ENSMUSG00000010086	Rnf112	protein_coding	7.26996	-0.691823	0.754499	0.00393981	0.0296457
ENSMUSG00000010095	Slc3a2	protein_coding	790.388	-0.334528	0.113783	0.00118878	0.0123388
ENSMUSG00000010097	Nxf1	protein_coding	536.882	0.131815	0.119673	0.222507	0.460064
ENSMUSG00000010110	Stx5a	protein_coding	234.047	-0.11927	0.147138	0.342761	0.586845
ENSMUSG00000010122	Slc47a1	protein_coding	561.503	-0.954474	0.169622	2.0905e-10	2.40865e-08
ENSMUSG00000010136	Pifo	protein_coding	1.98605	-0.0572718	0.388995	0.550498	0.755604
ENSMUSG00000010142	Tnfrsf13b	protein_coding	17.0168	0.0969065	0.33568	0.462084	0.689224
ENSMUSG00000010154	Spire2	protein_coding	1.11249	-0.00581394	0.392165	0.945523	NA
ENSMUSG00000010175	Prox1	protein_coding	173.778	0.104716	0.236697	0.493849	0.713508
ENSMUSG00000010277	2610507B11Rik	protein_coding	2217.14	0.0890791	0.110873	0.380919	0.622589
ENSMUSG00000010290	AI597479	protein_coding	202.221	0.0522148	0.167938	0.701511	0.85286
ENSMUSG00000010307	Tmem86a	protein_coding	64.9902	0.0255403	0.216879	0.864818	0.943203
ENSMUSG00000010311	Optc	protein_coding	2.07385	-0.013921	0.378861	0.882545	0.951267
ENSMUSG00000010342	Tex14	protein_coding	2.19204	-0.131541	0.452758	0.180908	0.406558
ENSMUSG00000010358	Ifi35	protein_coding	113.498	-0.527877	0.226968	0.00145372	0.0142189
ENSMUSG00000010362	Rdm1	protein_coding	165.932	0.291208	0.164424	0.0310213	0.129559
ENSMUSG00000010376	Nedd8	protein_coding	3393.23	-0.197693	0.10061	0.0346447	0.138965
ENSMUSG00000010392	Gosr1	protein_coding	101.191	-0.471207	0.233399	0.00463987	0.033753
ENSMUSG00000010406	Mrpl52	protein_coding	614.764	0.340957	0.119082	0.00144112	0.0141415
ENSMUSG00000010453	Kansl3	protein_coding	436.617	0.583795	0.131675	4.31464e-07	1.98054e-05
ENSMUSG00000010461	Eya4	protein_coding	401.831	-0.0482824	0.156672	0.712149	0.859427
ENSMUSG00000010476	Ebf3	protein_coding	225.472	-0.012099	0.18445	0.932382	0.973412
ENSMUSG00000010492	Uckl1os	antisense	427.578	0.221474	0.197517	0.135968	0.341006
ENSMUSG00000010517	Faf1	protein_coding	742.293	0.139772	0.153288	0.279048	0.522646
ENSMUSG00000010529	Gm266	protein_coding	14.6996	-0.401178	0.425583	0.0284838	0.122379
ENSMUSG00000010538	Tsacc	protein_coding	47.1531	-0.0764273	0.22869	0.614645	0.798849
ENSMUSG00000010554	Mettl16	protein_coding	251.413	0.180925	0.169704	0.187721	0.416172
ENSMUSG00000010592	Dazl	protein_coding	7.82925	-0.102214	0.339222	0.436335	0.667768
ENSMUSG00000010601	Apol7a	protein_coding	0.551541	0.0173895	0.444153	0.732892	NA
ENSMUSG00000010607	Pigyl	protein_coding	333.821	-0.302106	0.154762	0.0199923	0.096623
ENSMUSG00000010608	Rbm25	protein_coding	2424.51	0.445556	0.143161	0.000282619	0.00401894
ENSMUSG00000010609	Psen2	protein_coding	338.416	0.0355691	0.147586	0.777673	0.895632
ENSMUSG00000010651	Acaa1b	protein_coding	7.1412	0.237707	0.448301	0.0865854	0.255393
ENSMUSG00000010660	Plcd1	protein_coding	143.091	0.0498398	0.170733	0.716881	0.862656
ENSMUSG00000010663	Fads1	protein_coding	158.974	-0.245447	0.173382	0.0779587	0.239587
ENSMUSG00000010721	Lmbr1	protein_coding	321.09	0.33463	0.154694	0.00992099	0.0588017
ENSMUSG00000010751	Tnfrsf22	protein_coding	13.954	0.217432	0.310283	0.171517	0.392747
ENSMUSG00000010755	Cars	protein_coding	241.412	0.24043	0.146911	0.0553504	0.191063
ENSMUSG00000010760	Phlda2	protein_coding	0.31134	0	0.447263	1	NA
ENSMUSG00000010797	Wnt2	protein_coding	7.50598	-0.198329	0.379127	0.161844	0.379647
ENSMUSG00000010803	Gabra1	protein_coding	4.78683	0.0214575	0.355968	0.844634	0.932295
ENSMUSG00000010830	Kdelr3	protein_coding	147.016	-0.85754	0.327857	0.000101814	0.00175525
ENSMUSG00000010911	Apip	protein_coding	337.193	0.095881	0.142169	0.435023	0.666545
ENSMUSG00000010914	Pdhx	protein_coding	778.726	-0.133614	0.16666	0.325206	0.570281
ENSMUSG00000010936	Vac14	protein_coding	155.1	0.111171	0.161706	0.404708	0.643204
ENSMUSG00000011008	Mcoln2	protein_coding	6.79765	0.172183	0.409578	0.171027	0.392292
ENSMUSG00000011034	Slc5a1	protein_coding	0.148302	0	0.447263	1	NA
ENSMUSG00000011052	1700049J03Rik	antisense	0.0526622	0.00616903	0.447629	0.893879	NA
ENSMUSG00000011096	Akt1s1	protein_coding	229.788	-0.368248	0.186749	0.0116545	0.0659692
ENSMUSG00000011114	Tbrg1	protein_coding	326.905	-0.127955	0.139964	0.292196	0.536047
ENSMUSG00000011118	Panx3	protein_coding	6.16597	-19.7687	5.30378	NA	NA
ENSMUSG00000011148	Adssl1	protein_coding	4739.55	0.121225	0.109103	0.226792	0.464551
ENSMUSG00000011154	Cfap161	protein_coding	0.574718	-0.030954	0.447262	0.560279	NA
ENSMUSG00000011158	Brf1	protein_coding	170.51	0.0616437	0.165903	0.648743	0.81986
ENSMUSG00000011171	Vipr2	protein_coding	25.5439	0.108505	0.291353	0.463462	0.690474
ENSMUSG00000011179	Odc1	protein_coding	185.52	0.0352283	0.271638	0.811225	0.915705
ENSMUSG00000011254	Thg1l	protein_coding	41.1156	-2.1772	0.438945	8.20274e-10	8.25852e-08
ENSMUSG00000011256	Adam19	protein_coding	164.819	-0.393277	0.194477	0.00857971	0.053401
ENSMUSG00000011257	Pabpc4	protein_coding	3919.5	-0.131715	0.0967376	0.145911	0.356505
ENSMUSG00000011263	Exoc3l2	protein_coding	9.50925	-0.0823244	0.318988	0.545673	0.752511
ENSMUSG00000011267	Zfp296	protein_coding	7.75201	-0.0956151	0.336876	0.465537	0.691915
ENSMUSG00000011305	Plin5	protein_coding	273.015	-0.0954414	0.169868	0.486527	0.707459
ENSMUSG00000011306	Sugp1	protein_coding	147.949	0.2649	0.156635	0.0430296	0.160929
ENSMUSG00000011382	Dhdh	protein_coding	503.473	0.606611	0.196936	8.56458e-05	0.00152887
ENSMUSG00000011427	Zfp790	protein_coding	25.1056	0.260411	0.297678	0.114875	0.306239
ENSMUSG00000011486	Slc25a41	protein_coding	0.30986	0	0.447263	1	NA
ENSMUSG00000011589	Fsd1	protein_coding	0.643903	-0.0149622	0.42763	0.810464	NA
ENSMUSG00000011632	Pinlyp	protein_coding	0.0587835	0.00616903	0.447629	0.893879	NA
ENSMUSG00000011658	Fuz	protein_coding	154.44	0.0165978	0.166619	0.90259	0.960938
ENSMUSG00000011751	Sptbn4	protein_coding	0.0494341	0	0.447263	1	NA
ENSMUSG00000011752	Pgam1	protein_coding	19.75	-0.367496	0.331466	0.039681	0.151789
ENSMUSG00000011831	Evi5	protein_coding	290.36	0.114629	0.130083	0.319782	0.564781
ENSMUSG00000011832	Evi5l	protein_coding	135.95	-0.153456	0.171241	0.265917	0.509457
ENSMUSG00000011837	Snapc2	protein_coding	88.1091	-0.067869	0.183814	0.633931	0.810294
ENSMUSG00000011877	Git1	protein_coding	224.013	-0.0142572	0.170065	0.917189	0.966883
ENSMUSG00000011884	Gltp	protein_coding	235.298	-0.269109	0.142544	0.0284367	0.122211
ENSMUSG00000011958	Bnip2	protein_coding	2273.94	0.0461949	0.11294	0.654533	0.823936
ENSMUSG00000011960	Ccnt1	protein_coding	512.223	0.14518	0.112711	0.158576	0.374835
ENSMUSG00000012017	Scarf2	protein_coding	100.675	-0.368922	0.261473	0.0300935	0.126866
ENSMUSG00000012076	Brms1l	protein_coding	114.256	-0.176892	0.20328	0.236952	0.476047
ENSMUSG00000012114	Med15	protein_coding	254.597	0.0897752	0.141591	0.463583	0.690474
ENSMUSG00000012117	Dhdds	protein_coding	174.621	0.0967531	0.14329	0.433341	0.665292
ENSMUSG00000012123	Crybg2	protein_coding	0.546474	0.025338	0.45234	0.593401	NA
ENSMUSG00000012126	Ubxn11	protein_coding	2.94107	0.00965883	0.353227	0.930367	0.972814
ENSMUSG00000012187	Mogat1	protein_coding	9.1751	0.0906005	0.347575	0.469525	0.694211
ENSMUSG00000012211	Tex22	protein_coding	0.0636765	0.00616903	0.447629	0.893879	NA
ENSMUSG00000012296	Tjap1	protein_coding	449.249	0.0436932	0.145813	0.726609	0.867999
ENSMUSG00000012350	Ehf	protein_coding	1.77788	0.0235662	0.4139	0.747001	NA
ENSMUSG00000012405	Rpl15	protein_coding	455.08	0.217553	0.148939	0.0859197	0.254124
ENSMUSG00000012422	Tmem167	protein_coding	477.921	-0.117467	0.11893	0.274712	0.518064
ENSMUSG00000012428	Steap4	protein_coding	213.344	-0.819242	0.234772	6.47503e-06	0.000185905
ENSMUSG00000012429	Mplkip	protein_coding	174.962	-0.334619	0.159825	0.0116236	0.0658977
ENSMUSG00000012443	Kif11	protein_coding	11.672	-0.464428	0.439085	0.0170795	0.0866135
ENSMUSG00000012483	Rpa3	protein_coding	66.9658	-0.324125	0.266638	0.0541799	0.188399
ENSMUSG00000012519	Mlkl	protein_coding	13.1889	-0.163434	0.333556	0.261658	0.504902
ENSMUSG00000012535	Tnpo3	protein_coding	930.674	0.293743	0.139169	0.0149134	0.0790252
ENSMUSG00000012609	Ttll5	protein_coding	79.1041	-0.366009	0.211308	0.0188418	0.0925059
ENSMUSG00000012640	Zfp715	protein_coding	244.134	0.533534	0.209534	0.000769668	0.00886043
ENSMUSG00000012705	Retn	protein_coding	155.479	0.278052	0.230189	0.0803655	0.244021
ENSMUSG00000012777	Acp4	protein_coding	0.170247	0	0.447263	1	NA
ENSMUSG00000012819	Cdh23	protein_coding	25.3215	0.222315	0.337085	0.154742	0.369414
ENSMUSG00000012848	Rps5	protein_coding	5332.73	0.211443	0.122919	0.0549855	0.190282
ENSMUSG00000012889	Podnl1	protein_coding	2.11601	-0.0481939	0.405867	0.566588	0.766241
ENSMUSG00000013033	Adgrl1	protein_coding	1047.51	-0.0819627	0.188706	0.5698	0.76852
ENSMUSG00000013076	Amotl1	protein_coding	8722.39	0.365161	0.103597	0.000128999	0.00212679
ENSMUSG00000013089	Etv5	protein_coding	200.945	0.00535741	0.158876	0.967614	0.987636
ENSMUSG00000013091	Tmem190	protein_coding	0.115533	0.00616903	0.447629	0.893879	NA
ENSMUSG00000013150	Gfod2	protein_coding	51.4082	0.257643	0.228801	0.10287	0.285413
ENSMUSG00000013155	Enkd1	protein_coding	20.7055	-0.492611	0.38621	0.0127546	0.0703507
ENSMUSG00000013160	Atp6v0d1	protein_coding	246.379	-0.261104	0.13039	0.0233153	0.106958
ENSMUSG00000013236	Ptprs	protein_coding	477.342	-0.316398	0.183163	0.0280091	0.121028
ENSMUSG00000013275	Slc41a1	protein_coding	507.616	0.178447	0.118824	0.096521	0.273907
ENSMUSG00000013353	4931406B18Rik	protein_coding	0.127353	0.0148732	0.449304	0.748747	NA
ENSMUSG00000013367	Iglon5	protein_coding	10.3265	-0.389368	0.507223	0.0261596	0.115693
ENSMUSG00000013415	Igf2bp1	protein_coding	0.67444	-0.0190593	0.422519	0.774671	NA
ENSMUSG00000013419	Zfp651	protein_coding	1332.85	0.0932808	0.130911	0.420431	0.655062
ENSMUSG00000013465	Nelfb	protein_coding	240.769	0.174773	0.133987	0.137496	0.343557
ENSMUSG00000013483	Card14	protein_coding	13.992	-0.155922	0.297584	0.306044	0.55088
ENSMUSG00000013495	Tmem175	protein_coding	116.424	0.0645678	0.177975	0.645576	0.817361
ENSMUSG00000013523	Bcas1	protein_coding	34.8198	-0.403822	0.277244	0.0213342	0.101317
ENSMUSG00000013539	Tango2	protein_coding	543.798	0.837484	0.204617	5.33728e-07	2.35508e-05
ENSMUSG00000013562	4833413E03Rik	lincRNA	0.0647416	0	0.447263	1	NA
ENSMUSG00000013584	Aldh1a2	protein_coding	114.654	0.11612	0.194434	0.427156	0.660166
ENSMUSG00000013593	Ndufs2	protein_coding	4662.09	-0.458506	0.132518	7.53116e-05	0.00138102
ENSMUSG00000013611	Snx31	protein_coding	0.0526622	0.00616903	0.447629	0.893879	NA
ENSMUSG00000013622	Atraid	protein_coding	924.383	-0.287311	0.162968	0.0323668	0.132972
ENSMUSG00000013629	Cad	protein_coding	104.1	-0.0818694	0.205529	0.581844	0.778107
ENSMUSG00000013643	Lypd8	protein_coding	0.0673008	0	0.447263	1	NA
ENSMUSG00000013646	Sh3bp5l	protein_coding	253.509	-0.154419	0.13335	0.188023	0.416535
ENSMUSG00000013662	Atad1	protein_coding	933.19	-0.312175	0.168415	0.0227529	0.105598
ENSMUSG00000013663	Pten	protein_coding	689.968	-0.320065	0.133675	0.00625226	0.0423746
ENSMUSG00000013698	Pea15a	protein_coding	631.38	-0.0975261	0.13153	0.401228	0.640407
ENSMUSG00000013701	Timm23	protein_coding	790.504	-0.183277	0.179254	0.19513	0.4264
ENSMUSG00000013707	Tnfaip8l2	protein_coding	9.45477	0.274577	0.384104	0.0858693	0.254025
ENSMUSG00000013736	Trnt1	protein_coding	116.405	-0.0954339	0.192847	0.512111	0.727144
ENSMUSG00000013766	Ly6g6e	protein_coding	1.11509	-0.103621	0.456694	0.218509	NA
ENSMUSG00000013787	Ehmt2	protein_coding	281.619	0.113325	0.140888	0.353138	0.596342
ENSMUSG00000013822	Elof1	protein_coding	374.804	-0.291062	0.144925	0.019096	0.0933896
ENSMUSG00000013833	Med16	protein_coding	506.65	0.142352	0.120225	0.18924	0.417966
ENSMUSG00000013846	St3gal1	protein_coding	481.907	0.111371	0.175482	0.424907	0.65823
ENSMUSG00000013858	Tmem259	protein_coding	430.092	-0.171202	0.153343	0.184999	0.412378
ENSMUSG00000013878	Rnf170	protein_coding	256.18	0.230704	0.147103	0.0662488	0.214928
ENSMUSG00000013921	Clip3	protein_coding	115.97	-0.0586963	0.214361	0.69553	0.849545
ENSMUSG00000013928	Thap8	protein_coding	2.56266	0.0421743	0.376658	0.671665	0.836301
ENSMUSG00000013936	Myl2	protein_coding	6328.34	0.248695	0.290348	0.129164	0.32989
ENSMUSG00000013973	Dedd	protein_coding	486.953	0.251687	0.129693	0.0281875	0.121556
ENSMUSG00000013974	Mcemp1	protein_coding	3.13575	-0.0193712	0.375699	0.841289	0.930548
ENSMUSG00000013997	Nit1	protein_coding	145.206	0.15916	0.188034	0.271018	0.514192
ENSMUSG00000014030	Pax5	protein_coding	22.6437	0.0873485	0.427368	0.321448	0.566916
ENSMUSG00000014039	Prdm15	protein_coding	71.9523	-0.387301	0.236239	0.0185936	0.0915851
ENSMUSG00000014074	Rnf168	protein_coding	258.525	-0.144072	0.13455	0.222433	0.459973
ENSMUSG00000014075	Tctex1d2	protein_coding	133.455	0.0398156	0.171882	0.772804	0.892543
ENSMUSG00000014077	Chp1	protein_coding	962.344	-0.046817	0.111634	0.647083	0.818652
ENSMUSG00000014158	Trpv4	protein_coding	19.6301	-0.192919	0.287656	0.221866	0.459366
ENSMUSG00000014164	Klhl3	protein_coding	35.7127	0.0910672	0.277501	0.541918	0.749593
ENSMUSG00000014177	Tvp23b	protein_coding	137.477	-0.00795934	0.164119	0.952801	0.982869
ENSMUSG00000014195	Dnajc7	protein_coding	2143.54	-0.0686541	0.130658	0.552682	0.757199
ENSMUSG00000014198	Zfp385c	protein_coding	3.87781	-0.0730909	0.378583	0.489358	0.709717
ENSMUSG00000014226	Cacybp	protein_coding	742.259	-0.0388337	0.170696	0.777473	0.895607
ENSMUSG00000014232	Cluap1	protein_coding	135.936	0.213801	0.171844	0.122467	0.319329
ENSMUSG00000014243	Zswim7	protein_coding	241.42	0.275787	0.151316	0.031135	0.129818
ENSMUSG00000014245	Pigl	protein_coding	26.8605	0.292154	0.306812	0.0836145	0.249269
ENSMUSG00000014294	Ndufa2	protein_coding	5984.11	0.214193	0.149911	0.0922958	0.265597
ENSMUSG00000014301	Pam16	protein_coding	746.168	-0.00498367	0.146667	0.968312	0.987871
ENSMUSG00000014303	Glis2	protein_coding	54.0041	-0.0581063	0.23784	0.701699	0.852971
ENSMUSG00000014313	Cox6c	protein_coding	25525.7	0.0900205	0.120272	0.406828	0.644827
ENSMUSG00000014329	Bicc1	protein_coding	583.551	-0.216709	0.165792	0.109985	0.29767
ENSMUSG00000014349	Ube2z	protein_coding	407.648	-0.333848	0.113924	0.00123086	0.0126445
ENSMUSG00000014353	Tmem87b	protein_coding	377.735	0.170805	0.116975	0.107287	0.293046
ENSMUSG00000014355	Anapc1	protein_coding	282.404	0.0373226	0.15339	0.772585	0.892426
ENSMUSG00000014361	Mertk	protein_coding	135.357	-0.163598	0.205078	0.274843	0.518064
ENSMUSG00000014402	Tsg101	protein_coding	390.95	-0.00646629	0.147834	0.959107	0.98547
ENSMUSG00000014418	Hps5	protein_coding	120.858	0.127979	0.173725	0.356897	0.59994
ENSMUSG00000014426	Map3k4	protein_coding	562.482	0.272648	0.141771	0.0258306	0.114632
ENSMUSG00000014444	Piezo1	protein_coding	431.793	-0.383522	0.171956	0.00580392	0.0398957
ENSMUSG00000014453	Blk	protein_coding	4.12338	0.098369	0.523805	NA	NA
ENSMUSG00000014470	Rnf166	protein_coding	475.448	-0.184588	0.126619	0.101725	0.283404
ENSMUSG00000014496	Ankrd28	protein_coding	834.226	0.445616	0.13071	0.000101388	0.00175392
ENSMUSG00000014498	Ankrd52	protein_coding	81.0066	-0.171006	0.239151	0.272911	0.51635
ENSMUSG00000014503	Pkd2l2	protein_coding	52.118	-0.114658	0.208667	0.444008	0.673436
ENSMUSG00000014504	Srp19	protein_coding	946.09	0.0220154	0.110565	0.82823	0.924937
ENSMUSG00000014543	Klra17	protein_coding	1.17859	0.0581021	0.422662	0.458828	NA
ENSMUSG00000014547	Wdfy2	protein_coding	178.09	0.111735	0.15828	0.396274	0.635908
ENSMUSG00000014550	Rbsn	protein_coding	132.648	-0.097273	0.153936	0.452413	0.680748
ENSMUSG00000014551	Mrps25	protein_coding	394.907	-0.0965476	0.126358	0.391791	0.632063
ENSMUSG00000014554	Dguok	protein_coding	587.349	-0.212167	0.120059	0.0498357	0.178249
ENSMUSG00000014592	Camta1	protein_coding	764.386	-0.134299	0.124437	0.227929	0.465411
ENSMUSG00000014599	Csf1	protein_coding	216.774	-0.347981	0.178868	0.0144318	0.0772323
ENSMUSG00000014601	Strip1	protein_coding	609.614	0.0664204	0.104881	0.493945	0.713508
ENSMUSG00000014602	Kif1a	protein_coding	32.148	-0.0585925	0.260878	0.696429	0.850103
ENSMUSG00000014606	Slc25a11	protein_coding	2420.1	-0.120706	0.109881	0.231517	0.470131
ENSMUSG00000014609	Chrne	protein_coding	245.629	0.783791	0.220514	5.78512e-06	0.000169316
ENSMUSG00000014633	Cmc2	protein_coding	448.601	-0.472961	0.170243	0.00063971	0.00769674
ENSMUSG00000014668	Chfr	protein_coding	313.163	-0.0975835	0.142727	0.428157	0.660742
ENSMUSG00000014686	Ceacam16	protein_coding	0.254375	-0.0154354	0.44913	0.741038	NA
ENSMUSG00000014704	Hoxa2	protein_coding	8.5074	-0.0529981	0.330854	0.676673	0.839076
ENSMUSG00000014725	Adam28	protein_coding	0.445819	0.0130853	0.448885	0.777724	NA
ENSMUSG00000014748	Tex261	protein_coding	1357.66	-0.116604	0.0773527	0.116121	0.308492
ENSMUSG00000014763	Fam120b	protein_coding	207.818	0.0742731	0.15066	0.560773	0.76268
ENSMUSG00000014767	Tbp	protein_coding	100.689	-0.00300244	0.188307	0.983346	0.992613
ENSMUSG00000014769	Psmb1	protein_coding	3281.72	0.112488	0.148059	0.372893	0.614852
ENSMUSG00000014771	Pdcd2	protein_coding	101.16	-0.0122312	0.18686	0.932019	0.9734
ENSMUSG00000014773	Dll1	protein_coding	38.7961	-0.293212	0.292492	0.0818663	0.246874
ENSMUSG00000014776	Nol3	protein_coding	726.254	0.318091	0.117865	0.00275186	0.0228219
ENSMUSG00000014778	Fhod1	protein_coding	451.08	0.341512	0.200677	0.0241476	0.10948
ENSMUSG00000014782	Plekhg4	protein_coding	4.14981	0.0249196	0.361221	0.815015	0.917781
ENSMUSG00000014786	Slc9a5	protein_coding	21.7794	-0.112552	0.272938	0.458123	0.68555
ENSMUSG00000014791	Elmo3	protein_coding	7.24554	0.263125	0.40725	0.0862094	0.254682
ENSMUSG00000014813	Stc1	protein_coding	60.3844	-0.175673	0.262399	0.264102	0.507827
ENSMUSG00000014837	4931428F04Rik	protein_coding	11.4097	-0.0063841	0.305803	0.962549	0.986346
ENSMUSG00000014846	Tppp3	protein_coding	1630.7	-0.716845	0.178229	1.14645e-06	4.41674e-05
ENSMUSG00000014850	Msh3	protein_coding	269.267	0.575524	0.173016	4.53413e-05	0.000931626
ENSMUSG00000014856	Tmem208	protein_coding	269.939	-0.222345	0.168782	0.10469	0.288719
ENSMUSG00000014859	E2f4	protein_coding	206.097	0.30969	0.197525	0.0387085	0.149258
ENSMUSG00000014867	Surf4	protein_coding	1406.04	-0.284867	0.129001	0.012541	0.069528
ENSMUSG00000014873	Surf2	protein_coding	111.177	0.0613501	0.193832	0.673533	0.837383
ENSMUSG00000014905	Dnajb9	protein_coding	251.806	0.204095	0.151137	0.110645	0.298705
ENSMUSG00000014907	Naf1	protein_coding	83.6491	-0.0170196	0.173712	0.902294	0.960759
ENSMUSG00000014932	Yes1	protein_coding	88.8422	-0.0376979	0.197094	0.796751	0.907425
ENSMUSG00000014956	Ppp1cb	protein_coding	2403.36	0.0496144	0.138631	0.681033	0.841904
ENSMUSG00000014959	Gorasp2	protein_coding	703.153	0.154067	0.113154	0.135799	0.34084
ENSMUSG00000014980	Tsen15	protein_coding	209.819	0.0451734	0.136334	0.704892	0.854768
ENSMUSG00000015002	Efr3a	protein_coding	742.695	-0.224371	0.113478	0.029972	0.12654
ENSMUSG00000015013	Trappc2l	protein_coding	641.595	-0.460868	0.12908	4.8964e-05	0.000982012
ENSMUSG00000015016	Acsf3	protein_coding	50.4956	0.0218186	0.216701	0.884334	0.952505
ENSMUSG00000015023	Ddx19a	protein_coding	179.352	-0.05769	0.172385	0.676241	0.838886
ENSMUSG00000015027	Galns	protein_coding	17.7441	-0.0464844	0.296164	0.742009	0.876277
ENSMUSG00000015053	Gata2	protein_coding	84.3424	0.198991	0.211742	0.191169	0.420917
ENSMUSG00000015083	C8g	protein_coding	17.5193	-0.160162	0.292739	0.297117	0.541191
ENSMUSG00000015085	Entpd2	protein_coding	258.356	-0.271752	0.150111	0.0327477	0.13399
ENSMUSG00000015087	Rabl6	protein_coding	1644.29	-0.0159111	0.109483	0.874391	0.947648
ENSMUSG00000015090	Ptgds	protein_coding	3.15656	-0.111019	0.394385	0.313758	0.558771
ENSMUSG00000015092	Edf1	protein_coding	1765.9	-0.0331639	0.114711	0.75108	0.881833
ENSMUSG00000015093	Clic3	protein_coding	2.20959	-0.0649077	0.385144	0.516607	0.731027
ENSMUSG00000015094	Npdc1	protein_coding	265.45	-0.26767	0.151702	0.0367845	0.144093
ENSMUSG00000015095	Fbxw5	protein_coding	568.15	-0.13229	0.147732	0.293951	0.537569
ENSMUSG00000015112	Slc25a13	protein_coding	24.378	0.127187	0.265911	0.407542	0.645201
ENSMUSG00000015120	Ube2i	protein_coding	47.4885	0.685295	0.412777	0.00221614	0.019478
ENSMUSG00000015126	Tsr3	protein_coding	355.911	0.130778	0.165589	0.333782	0.578336
ENSMUSG00000015127	Unkl	protein_coding	14.2664	-0.157023	0.316896	0.290665	0.534304
ENSMUSG00000015133	Lrrk1	protein_coding	140.408	-0.124779	0.177433	0.374191	0.615916
ENSMUSG00000015134	Aldh1a3	protein_coding	33.9112	0.20836	0.283155	0.192277	0.422242
ENSMUSG00000015143	Actn1	protein_coding	658.335	-0.570037	0.188832	0.000137251	0.00223599
ENSMUSG00000015149	Sirt2	protein_coding	706.414	0.197493	0.125286	0.0774567	0.238602
ENSMUSG00000015165	Hnrnpl	protein_coding	858.72	-0.11065	0.104033	0.251065	0.492486
ENSMUSG00000015176	Nolc1	protein_coding	319.408	-0.161722	0.140356	0.183839	0.411006
ENSMUSG00000015189	Casd1	protein_coding	306.164	0.085318	0.13785	0.477853	0.700022
ENSMUSG00000015202	Cnksr3	protein_coding	39.4479	-0.155374	0.253466	0.31892	0.563841
ENSMUSG00000015214	Mtmr1	protein_coding	174.197	0.306822	0.168443	0.0251919	0.112826
ENSMUSG00000015217	Hmgb3	protein_coding	328.747	-0.0119842	0.138733	0.920953	0.968313
ENSMUSG00000015222	Map2	protein_coding	77.6231	0.149229	0.227528	0.331932	0.575924
ENSMUSG00000015224	Cyp2j9	protein_coding	11.7423	0.224206	0.348904	0.146945	0.357814
ENSMUSG00000015243	Abca1	protein_coding	323.194	0.576036	0.192454	0.000142837	0.00230462
ENSMUSG00000015247	Nipsnap3b	protein_coding	42.7495	-0.224736	0.252351	0.160496	0.378071
ENSMUSG00000015289	Lage3	protein_coding	1041.09	0.104036	0.179829	0.461388	0.688594
ENSMUSG00000015290	Ubl4a	protein_coding	1071.39	0.146265	0.151917	0.254578	0.49599
ENSMUSG00000015291	Gdi1	protein_coding	207.168	0.103824	0.157099	0.428425	0.660877
ENSMUSG00000015305	Sash1	protein_coding	309.172	-0.151023	0.163647	0.261235	0.504431
ENSMUSG00000015312	Gadd45b	protein_coding	204.683	-0.265319	0.239477	0.0981983	0.276574
ENSMUSG00000015314	Slamf6	protein_coding	4.57337	1.54114	1.90096	NA	NA
ENSMUSG00000015316	Slamf1	protein_coding	2.01999	0.225042	0.63624	0.0300293	0.126641
ENSMUSG00000015335	Zdhhc12	protein_coding	36.8167	-0.282425	0.272386	0.0890481	0.259665
ENSMUSG00000015337	Endog	protein_coding	932.547	-0.418242	0.146684	0.000814631	0.00922907
ENSMUSG00000015340	Cybb	protein_coding	150.989	0.0216238	0.204318	0.883806	0.95215
ENSMUSG00000015341	Golga7	protein_coding	69.2437	-0.152184	0.199801	0.30452	0.549029
ENSMUSG00000015342	Xk	protein_coding	126.205	0.426005	0.177677	0.00271901	0.0226615
ENSMUSG00000015354	Pcolce2	protein_coding	335.083	-0.451712	0.2161	0.00462089	0.0336474
ENSMUSG00000015355	Cd48	protein_coding	19.8453	-0.263286	0.329411	0.108797	0.295408
ENSMUSG00000015357	Clpx	protein_coding	356.156	-0.0103565	0.13887	0.931708	0.973276
ENSMUSG00000015363	Trabd	protein_coding	607.407	0.00432258	0.116316	0.967387	0.987636
ENSMUSG00000015365	Mov10l1	protein_coding	0.634921	-0.0437642	0.464722	0.365116	NA
ENSMUSG00000015377	Dennd6b	protein_coding	166.615	0.143538	0.205102	0.336906	0.58148
ENSMUSG00000015396	Cd83	protein_coding	30.3502	0.126167	0.272361	0.40915	0.646479
ENSMUSG00000015401	Tmem27	protein_coding	1.21802	-0.0642008	0.449754	0.340038	NA
ENSMUSG00000015405	Ace2	protein_coding	9.33391	-0.0800408	0.331333	0.540311	0.748397
ENSMUSG00000015437	Gzmb	protein_coding	0.254485	0	0.447263	1	NA
ENSMUSG00000015452	Ager	protein_coding	6.36625	0.207332	0.443726	0.109502	0.296787
ENSMUSG00000015461	Atf6b	protein_coding	298.901	-0.305079	0.14953	0.0161913	0.0834826
ENSMUSG00000015467	Egfl8	protein_coding	63.5574	-0.120137	0.218568	0.428416	0.660877
ENSMUSG00000015468	Notch4	protein_coding	114.252	-0.275859	0.182543	0.0544775	0.189131
ENSMUSG00000015474	Ppt2	protein_coding	249.575	-0.415714	0.175924	0.00323095	0.0257205
ENSMUSG00000015476	Prrt1	protein_coding	20.1943	0.13514	0.289924	0.371347	0.613441
ENSMUSG00000015478	Rnf5	protein_coding	332.662	-0.699397	0.173867	1.25075e-06	4.76992e-05
ENSMUSG00000015484	Fam163a	protein_coding	0.256165	-0.0236925	0.452226	0.61369	NA
ENSMUSG00000015488	Cacfd1	protein_coding	644.111	0.109117	0.163612	0.41663	0.652217
ENSMUSG00000015501	Hivep2	protein_coding	774.998	0.172974	0.135595	0.145078	0.355083
ENSMUSG00000015522	Arnt	protein_coding	517.845	0.0743449	0.118365	0.487897	0.708687
ENSMUSG00000015533	Itga2	protein_coding	55.0522	0.177776	0.218814	0.246075	0.486544
ENSMUSG00000015536	Mocs2	protein_coding	390.026	0.296793	0.122755	0.00686403	0.0454453
ENSMUSG00000015542	Nat9	protein_coding	80.5372	0.261075	0.211717	0.08937	0.260101
ENSMUSG00000015568	Lpl	protein_coding	11695.7	0.359859	0.113238	0.000457611	0.0058959
ENSMUSG00000015575	Atp6v0e	protein_coding	784.932	-0.360439	0.148114	0.00420166	0.0312425
ENSMUSG00000015597	Zfp318	protein_coding	372.865	0.512435	0.180457	0.000382781	0.0051181
ENSMUSG00000015599	Ttbk1	protein_coding	2.33316	-0.185882	0.511185	0.0854381	0.252957
ENSMUSG00000015605	Srf	protein_coding	1791.32	0.118872	0.158965	0.368088	0.610529
ENSMUSG00000015619	Gata3	protein_coding	12.3057	0.465464	0.480206	0.0164536	0.0844605
ENSMUSG00000015627	Gata5	protein_coding	0.529051	0.0388984	0.460787	0.418052	NA
ENSMUSG00000015647	Lama5	protein_coding	171.66	-0.0723705	0.178536	0.606815	0.793087
ENSMUSG00000015652	Steap1	protein_coding	2.04702	-0.108973	0.401238	0.307569	0.552175
ENSMUSG00000015653	Steap2	protein_coding	19.6956	-0.00103124	0.278621	0.994335	0.997572
ENSMUSG00000015656	Hspa8	protein_coding	3060.64	-0.667094	0.21574	5.57545e-05	0.00108088
ENSMUSG00000015659	Serac1	protein_coding	14.2546	-0.0445715	0.31169	0.741544	0.875932
ENSMUSG00000015665	Awat1	protein_coding	0.931231	-0.0471585	0.442309	0.455249	NA
ENSMUSG00000015668	Pdzd11	protein_coding	121.536	-0.188503	0.182108	0.186323	0.41435
ENSMUSG00000015671	Psma2	protein_coding	2469	0.0590342	0.111599	0.563624	0.764548
ENSMUSG00000015672	Mrpl32	protein_coding	380.438	-0.103575	0.147308	0.410376	0.64739
ENSMUSG00000015697	Setdb1	protein_coding	94.2621	0.00765626	0.170305	0.955505	0.98399
ENSMUSG00000015702	Anxa9	protein_coding	4.29679	-0.0161149	0.318765	0.901561	0.960507
ENSMUSG00000015709	Arnt2	protein_coding	38.7434	-0.0788403	0.242509	0.604575	0.791906
ENSMUSG00000015711	Prune1	protein_coding	1461.1	0.734242	0.129329	2.28811e-10	2.57873e-08
ENSMUSG00000015714	Cers2	protein_coding	708.093	-0.221178	0.122223	0.0437257	0.162607
ENSMUSG00000015733	Capza2	protein_coding	2878.46	-0.171522	0.134512	0.146133	0.356873
ENSMUSG00000015745	Plekho1	protein_coding	545.714	-0.276748	0.134128	0.0185174	0.0914542
ENSMUSG00000015747	Vps45	protein_coding	171.875	-0.0236872	0.161601	0.858947	0.940221
ENSMUSG00000015748	Prpf3	protein_coding	235.025	-0.247194	0.178145	0.0803869	0.244021
ENSMUSG00000015749	Anp32e	protein_coding	1981.48	0.246575	0.126614	0.0285724	0.12262
ENSMUSG00000015750	Aph1a	protein_coding	328.188	-0.308491	0.155028	0.0176395	0.0885317
ENSMUSG00000015755	Tab2	protein_coding	2222.78	0.41772	0.120673	0.000106723	0.00181501
ENSMUSG00000015757	Ppil4	protein_coding	436.956	0.170273	0.123565	0.124096	0.321706
ENSMUSG00000015759	Cnih1	protein_coding	883.913	-0.0106552	0.142174	0.93088	0.973014
ENSMUSG00000015766	Eps8	protein_coding	108.228	-0.263562	0.204338	0.081848	0.246868
ENSMUSG00000015776	Med22	protein_coding	231.673	0.0668295	0.13972	0.581864	0.778107
ENSMUSG00000015790	Surf1	protein_coding	233.731	0.180952	0.160077	0.172686	0.394288
ENSMUSG00000015804	Med28	protein_coding	1109.19	0.104738	0.159321	0.428327	0.660877
ENSMUSG00000015806	Qdpr	protein_coding	693.727	-0.254061	0.144101	0.0401336	0.153094
ENSMUSG00000015812	Gnrh1	protein_coding	39.0495	0.19123	0.236946	0.222203	0.459641
ENSMUSG00000015829	Tnr	protein_coding	0.5725	-0.0295877	0.433471	0.632774	NA
ENSMUSG00000015837	Sqstm1	protein_coding	5545.28	-0.0465155	0.127196	0.681498	0.842224
ENSMUSG00000015839	Nfe2l2	protein_coding	671.218	0.114838	0.165492	0.395764	0.635692
ENSMUSG00000015843	Rxrg	protein_coding	836.212	0.208708	0.147011	0.09653	0.273907
ENSMUSG00000015846	Rxra	protein_coding	1018.17	0.450046	0.142873	0.000239863	0.00350668
ENSMUSG00000015850	Adamtsl4	protein_coding	641.596	0.348455	0.171496	0.0119866	0.0673191
ENSMUSG00000015852	Fcrls	protein_coding	58.8679	-0.477232	0.265052	0.00690581	0.045562
ENSMUSG00000015854	Cd5l	protein_coding	0.181243	0.0205652	0.450888	0.660636	NA
ENSMUSG00000015869	Prpsap1	protein_coding	167.919	-0.115202	0.156113	0.377756	0.619758
ENSMUSG00000015879	Fam184b	protein_coding	5.39298	0.228126	0.471552	0.0827313	0.247794
ENSMUSG00000015880	Ncapg	protein_coding	6.25588	-0.2878	0.499974	0.0502643	0.179073
ENSMUSG00000015882	Lcorl	protein_coding	125.745	-0.170822	0.171981	0.216859	0.452975
ENSMUSG00000015889	Lta4h	protein_coding	338.138	-0.207296	0.171706	0.134017	0.338337
ENSMUSG00000015890	Amdhd1	protein_coding	1.60029	-0.186893	0.552081	0.0628268	NA
ENSMUSG00000015932	Dstn	protein_coding	333.975	-0.619214	0.205189	9.70307e-05	0.00169521
ENSMUSG00000015937	H2afy	protein_coding	1209.7	-0.123793	0.0946681	0.163795	0.382672
ENSMUSG00000015942	Gtf2ird2	protein_coding	79.8894	-0.0318026	0.211834	0.831382	0.925961
ENSMUSG00000015943	Bola1	protein_coding	242.048	-0.016923	0.148238	0.893443	0.956731
ENSMUSG00000015944	Gatsl2	protein_coding	499.066	0.2894	0.155756	0.0264862	0.116583
ENSMUSG00000015947	Fcgr1	protein_coding	12.5632	0.0414964	0.309048	0.760314	0.88626
ENSMUSG00000015950	Ncf1	protein_coding	106.644	-0.222842	0.261819	0.165699	0.38505
ENSMUSG00000015957	Wnt11	protein_coding	33.4966	-0.0791466	0.247988	0.602838	0.791039
ENSMUSG00000015961	Adss	protein_coding	129.17	-0.169565	0.160339	0.201722	0.434146
ENSMUSG00000015962	1700016C15Rik	protein_coding	4.88237	-0.614364	0.822239	0.00537149	0.0376603
ENSMUSG00000015966	Il17rb	protein_coding	2.55704	0.0365515	0.386821	0.692099	0.847557
ENSMUSG00000015968	Cacna1d	protein_coding	13.1006	-0.0764548	0.30538	0.586506	0.78032
ENSMUSG00000015970	Chdh	protein_coding	16.4718	-0.0314994	0.281475	0.828025	0.924845
ENSMUSG00000015971	Actr8	protein_coding	333.964	0.239601	0.135237	0.0428937	0.16058
ENSMUSG00000015980	Lrrc27	protein_coding	38.5358	-0.856465	0.490499	0.000782033	0.00896074
ENSMUSG00000015981	Stk32c	protein_coding	16.7722	-0.362713	0.401896	0.0402346	0.153363
ENSMUSG00000015994	Fnta	protein_coding	990.896	0.396384	0.126785	0.000408328	0.00538095
ENSMUSG00000016018	Skiv2l2	protein_coding	821.353	0.25551	0.129173	0.0254176	0.113366
ENSMUSG00000016024	Lbp	protein_coding	288.29	-0.970535	0.193508	5.49776e-09	4.537e-07
ENSMUSG00000016028	Celsr1	protein_coding	6.39573	0.0490504	0.331849	0.697347	0.850742
ENSMUSG00000016087	Fli1	protein_coding	272.511	-0.195353	0.132465	0.0940072	0.268994
ENSMUSG00000016128	Stard13	protein_coding	105.95	-0.20434	0.202457	0.17259	0.394141
ENSMUSG00000016150	Tenm1	protein_coding	0.119981	-0.00925247	0.448086	0.84153	NA
ENSMUSG00000016179	Camk1g	protein_coding	19.8261	0.585387	0.531354	0.00699691	0.0459823
ENSMUSG00000016181	Diexf	protein_coding	178.831	0.0450435	0.14017	0.711156	0.858916
ENSMUSG00000016194	Hsd11b1	protein_coding	94.2065	0.114404	0.207636	0.444341	0.673536
ENSMUSG00000016200	Syt14	protein_coding	3.59786	-0.0152096	0.380789	0.870194	0.945732
ENSMUSG00000016206	H2-M3	protein_coding	29.4224	-0.164015	0.258024	0.294566	0.538238
ENSMUSG00000016239	Lonrf3	protein_coding	5.12607	-0.0565725	0.340228	0.644933	0.817048
ENSMUSG00000016252	Atp5e	protein_coding	8594.27	-0.0350947	0.144214	0.777234	0.895468
ENSMUSG00000016253	Nelfcd	protein_coding	370.349	0.471646	0.170474	0.000669324	0.00791682
ENSMUSG00000016256	Ctsz	protein_coding	237.854	-0.271307	0.182808	0.0587262	0.198585
ENSMUSG00000016257	Prelid3b	protein_coding	587.454	-0.534982	0.162005	6.84219e-05	0.00127255
ENSMUSG00000016262	Sertad4	protein_coding	101.795	-0.12121	0.237268	0.430297	0.662484
ENSMUSG00000016283	H2-M2	protein_coding	3.04226	0.10231	0.51774	NA	NA
ENSMUSG00000016308	Ube2a	protein_coding	465.314	-0.263369	0.142808	0.0322401	0.132631
ENSMUSG00000016319	Slc25a5	protein_coding	400.089	-1.02605	0.176974	7.46255e-11	9.92122e-09
ENSMUSG00000016327	Atp1b4	protein_coding	207.436	0.94276	0.57785	0.000649488	0.0077784
ENSMUSG00000016344	Ppdpf	protein_coding	116.59	0.0623485	0.15935	0.637227	0.812481
ENSMUSG00000016346	Kcnq2	protein_coding	1.38041	-0.00598106	0.395986	0.942274	NA
ENSMUSG00000016349	Eef1a2	protein_coding	11178.7	-0.15398	0.147256	0.220844	0.458004
ENSMUSG00000016356	Col20a1	protein_coding	27.0413	0.313683	0.299525	0.0665342	0.215576
ENSMUSG00000016382	Pls3	protein_coding	243.621	-0.172223	0.191633	0.238017	0.477012
ENSMUSG00000016386	Mpped2	protein_coding	88.729	0.147768	0.208495	0.325714	0.570708
ENSMUSG00000016409	Nkap	protein_coding	175.9	0.496846	0.183855	0.000656839	0.00782301
ENSMUSG00000016427	Ndufa1	protein_coding	4976.11	0.0307399	0.118598	0.77464	0.89398
ENSMUSG00000016458	Wt1	protein_coding	0.747986	0.0494879	0.448839	0.412916	NA
ENSMUSG00000016477	E2f3	protein_coding	154.294	-0.0513789	0.180094	0.715846	0.862029
ENSMUSG00000016481	Cr1l	protein_coding	551.143	0.080635	0.10754	0.416032	0.651733
ENSMUSG00000016487	Ppfibp1	protein_coding	304.992	0.191031	0.161416	0.152099	0.365648
ENSMUSG00000016493	Cd46	protein_coding	51.3607	0.21711	0.269862	0.176587	0.400503
ENSMUSG00000016494	Cd34	protein_coding	918.325	-0.328187	0.147974	0.00914637	0.0555849
ENSMUSG00000016495	Plgrkt	protein_coding	261.755	-0.0640925	0.149592	0.61406	0.798495
ENSMUSG00000016496	Cd274	protein_coding	45.4045	-0.0518588	0.241976	0.732135	0.870675
ENSMUSG00000016498	Pdcd1lg2	protein_coding	0.182309	0.0140733	0.449113	0.761639	NA
ENSMUSG00000016503	Gtf3a	protein_coding	281.48	-0.227475	0.164949	0.092465	0.26578
ENSMUSG00000016510	Mtif3	protein_coding	228.538	-0.0516769	0.151931	0.687271	0.845492
ENSMUSG00000016520	Lnx2	protein_coding	122.135	-0.219275	0.183667	0.126467	0.325518
ENSMUSG00000016524	Il19	protein_coding	0.444512	-0.00176808	0.431267	0.975904	NA
ENSMUSG00000016526	Dyrk3	protein_coding	0.573355	-0.0350424	0.449557	0.510916	NA
ENSMUSG00000016528	Mapkapk2	protein_coding	3107.45	-0.078259	0.107035	0.428105	0.660742
ENSMUSG00000016529	Il10	protein_coding	1.70015	0.106548	0.482179	0.164947	NA
ENSMUSG00000016534	Lamp2	protein_coding	2023.9	-0.17025	0.119796	0.115206	0.306795
ENSMUSG00000016541	Atxn10	protein_coding	413.993	0.299763	0.123462	0.00655741	0.0438963
ENSMUSG00000016552	Foxred2	protein_coding	33.3025	-0.734826	0.522344	0.00235551	0.020339
ENSMUSG00000016554	Eif3d	protein_coding	715.586	0.00586006	0.118312	0.956391	0.984286
ENSMUSG00000016559	H3f3b	protein_coding	1362.34	0.082812	0.11181	0.418553	0.653873
ENSMUSG00000016619	Nup50	protein_coding	254.15	0.0694439	0.159175	0.599186	0.788362
ENSMUSG00000016624	Phf21b	protein_coding	12.0622	0.0870958	0.310264	0.534174	0.743717
ENSMUSG00000016637	Ift27	protein_coding	141.448	-0.0934817	0.155691	0.473362	0.697231
ENSMUSG00000016664	Pacsin2	protein_coding	197.475	0.0519064	0.160976	0.696338	0.85006
ENSMUSG00000016756	Cmah	protein_coding	28.5819	0.0746261	0.284025	0.610927	0.795981
ENSMUSG00000016757	Ttll12	protein_coding	88.9641	-0.307006	0.178591	0.0305033	0.128032
ENSMUSG00000016758	Bik	protein_coding	11.0496	-0.0937315	0.317117	0.498724	0.716898
ENSMUSG00000016763	Scube1	protein_coding	9.70642	-0.0743986	0.313385	0.588211	0.781198
ENSMUSG00000016831	Tox4	protein_coding	513.247	0.221076	0.183016	0.12274	0.319755
ENSMUSG00000016833	Mrps18c	protein_coding	621.559	0.0710846	0.132375	0.542606	0.750028
ENSMUSG00000016918	Sulf1	protein_coding	132.41	-0.338561	0.190736	0.0216611	0.102234
ENSMUSG00000016921	Srsf6	protein_coding	731.276	-0.098658	0.138191	0.412588	0.649521
ENSMUSG00000016933	Plcg1	protein_coding	344.693	-0.00577762	0.13651	0.961404	0.98622
ENSMUSG00000016940	Kctd2	protein_coding	364.334	0.193233	0.149955	0.128971	0.329564
ENSMUSG00000016946	Kctd5	protein_coding	125.534	-1.02736	0.222849	3.60129e-08	2.31432e-06
ENSMUSG00000016984	Etaa1	protein_coding	32.4276	0.0931711	0.251004	0.541371	0.74911
ENSMUSG00000016995	Matn4	protein_coding	259.832	-0.183427	0.323443	0.226481	0.464402
ENSMUSG00000016998	Svs4	protein_coding	0.180988	0	0.447263	1	NA
ENSMUSG00000017002	Slpi	protein_coding	12.5641	-0.180882	0.414593	0.155446	0.370568
ENSMUSG00000017007	Rbpjl	protein_coding	1.29161	0.0328561	0.418163	0.650676	NA
ENSMUSG00000017009	Sdc4	protein_coding	465.798	-0.730922	0.233451	3.45561e-05	0.000747659
ENSMUSG00000017057	Il13ra1	protein_coding	59.4909	-0.16244	0.227353	0.292251	0.536084
ENSMUSG00000017119	Nbr1	protein_coding	573.878	0.307755	0.105051	0.00146568	0.0143158
ENSMUSG00000017132	Cyth1	protein_coding	379.869	-0.202446	0.130496	0.0792453	0.242071
ENSMUSG00000017144	Rnd3	protein_coding	126.13	-0.914465	0.274902	8.52512e-06	0.000237102
ENSMUSG00000017146	Brca1	protein_coding	3.02808	-0.0884316	0.382638	0.413363	0.650205
ENSMUSG00000017165	Gast	protein_coding	0.172625	0.0130853	0.448885	0.777724	NA
ENSMUSG00000017167	Cntnap1	protein_coding	12.3734	-0.10912	0.312428	0.443365	0.672799
ENSMUSG00000017176	Nt5c3b	protein_coding	32.8673	0.304585	0.276908	0.0703098	0.22406
ENSMUSG00000017188	Coa3	protein_coding	797.801	-0.138083	0.134233	0.241477	0.481169
ENSMUSG00000017195	Zpbp2	protein_coding	0.0988681	0	0.447263	1	NA
ENSMUSG00000017204	Gsdma	protein_coding	1.49418	-0.0861431	0.417995	0.346743	NA
ENSMUSG00000017210	Med24	protein_coding	192.958	-0.177241	0.1649	0.189476	0.418282
ENSMUSG00000017221	Psmd3	protein_coding	2792.76	0.0114314	0.121323	0.916705	0.966833
ENSMUSG00000017264	Exosc10	protein_coding	211.804	0.254231	0.144744	0.040619	0.154438
ENSMUSG00000017286	Glod4	protein_coding	223.376	-0.00271924	0.145242	0.982594	0.992325
ENSMUSG00000017288	Vps53	protein_coding	286.774	0.101478	0.14324	0.411104	0.648136
ENSMUSG00000017291	Taok1	protein_coding	3838.44	0.11509	0.107253	0.244507	0.484776
ENSMUSG00000017299	Dnttip1	protein_coding	237.325	0.0763406	0.135533	0.520355	0.733695
ENSMUSG00000017300	Tnnc2	protein_coding	271565	0.280097	0.11675	0.0079822	0.0506501
ENSMUSG00000017307	Acot8	protein_coding	84.9472	-0.270245	0.196614	0.0695817	0.222614
ENSMUSG00000017309	Cd300lg	protein_coding	329.389	-0.264692	0.130836	0.0218052	0.102651
ENSMUSG00000017311	Pyy	protein_coding	0.435877	0	0.447263	1	NA
ENSMUSG00000017314	Mpp2	protein_coding	31.349	-0.29977	0.285187	0.0754998	0.23485
ENSMUSG00000017344	Vtn	protein_coding	253.96	-0.0150068	0.166833	0.911949	0.964714
ENSMUSG00000017376	Nlk	protein_coding	292.417	0.0143753	0.136878	0.904346	0.961753
ENSMUSG00000017386	Traf4	protein_coding	30.7357	-0.220119	0.250293	0.167981	0.387897
ENSMUSG00000017390	Aldoc	protein_coding	7.04943	0.0373381	0.32783	0.768754	0.890726
ENSMUSG00000017400	Stac2	protein_coding	1.44358	0.0487987	0.409573	0.552849	NA
ENSMUSG00000017404	Rpl19	protein_coding	529.487	0.19477	0.148104	0.122828	0.319929
ENSMUSG00000017405	Nek8	protein_coding	14.9302	-0.175284	0.331377	0.237687	0.476637
ENSMUSG00000017412	Cacnb4	protein_coding	25.9314	0.486119	0.42152	0.0142451	0.0763954
ENSMUSG00000017417	Plxdc1	protein_coding	54.0006	0.0209282	0.20235	0.887203	0.953651
ENSMUSG00000017418	Arl5b	protein_coding	316.552	-0.171879	0.160616	0.196114	0.427704
ENSMUSG00000017421	Zfp207	protein_coding	801.613	0.0777018	0.0930733	0.375237	0.617033
ENSMUSG00000017428	Psmd11	protein_coding	1866.3	0.0130964	0.100282	0.888602	0.954253
ENSMUSG00000017446	C1qtnf1	protein_coding	50.6747	-0.715095	0.303803	0.000411438	0.00540308
ENSMUSG00000017453	Pipox	protein_coding	0.890584	0.0147222	0.415353	0.834919	NA
ENSMUSG00000017466	Timp2	protein_coding	7195.89	-0.559029	0.161303	3.09596e-05	0.000686566
ENSMUSG00000017478	Zc3h18	protein_coding	859.978	0.102187	0.125902	0.363386	0.605256
ENSMUSG00000017485	Top2b	protein_coding	1093.12	0.122405	0.109252	0.222816	0.46034
ENSMUSG00000017491	Rarb	protein_coding	90.2679	-0.106557	0.198979	0.469727	0.694315
ENSMUSG00000017493	Igfbp4	protein_coding	2087.33	-0.215352	0.120873	0.0476538	0.172707
ENSMUSG00000017499	Cdc6	protein_coding	10.6785	-0.273268	0.416765	0.0769427	0.237674
ENSMUSG00000017548	Suz12	protein_coding	273.774	-0.306417	0.171741	0.0271457	0.118347
ENSMUSG00000017550	Atad5	protein_coding	27.137	0.0824764	0.280322	0.577615	0.774495
ENSMUSG00000017561	Crlf3	protein_coding	114.409	0.156077	0.190905	0.283547	0.527054
ENSMUSG00000017607	Tns4	protein_coding	7.82255	-0.157614	0.372362	0.234214	0.473064
ENSMUSG00000017615	Tnfaip1	protein_coding	1222.65	0.267936	0.107651	0.00672855	0.0447444
ENSMUSG00000017631	Abr	protein_coding	139.518	0.1311	0.207505	0.381558	0.623084
ENSMUSG00000017639	Rab11fip4	protein_coding	5.2063	-0.16818	0.402582	0.183441	0.410417
ENSMUSG00000017652	Cd40	protein_coding	16.1955	-0.0759327	0.292076	0.599708	0.788775
ENSMUSG00000017664	Slc35c2	protein_coding	191.844	0.0421488	0.144014	0.73377	0.871384
ENSMUSG00000017667	Zfp334	protein_coding	48.9423	0.0519077	0.214246	0.729108	0.868682
ENSMUSG00000017670	Elmo2	protein_coding	130.636	0.334184	0.167913	0.0146089	0.0779314
ENSMUSG00000017677	Wsb1	protein_coding	123.986	-0.173285	0.192447	0.236041	0.475121
ENSMUSG00000017679	Ttpal	protein_coding	51.663	-0.186343	0.218245	0.224429	0.46195
ENSMUSG00000017686	Rhot1	protein_coding	758.34	0.20315	0.118031	0.0570276	0.194805
ENSMUSG00000017692	Rhbdl3	protein_coding	115.688	-0.158741	0.198416	0.283175	0.526822
ENSMUSG00000017697	Ada	protein_coding	5.45565	-0.293135	0.488737	0.0507487	0.17995
ENSMUSG00000017707	Serinc3	protein_coding	3636.07	0.21826	0.191377	0.13597	0.341006
ENSMUSG00000017713	Tha1	protein_coding	29.0988	-0.153792	0.246308	0.322995	0.568252
ENSMUSG00000017715	Pgs1	protein_coding	159.625	0.410995	0.215214	0.00938965	0.05654
ENSMUSG00000017716	Birc5	protein_coding	27.922	-0.700291	0.605598	0.00348837	0.0271974
ENSMUSG00000017718	Afmid	protein_coding	7.39119	0.277271	0.409017	0.0769282	0.237674
ENSMUSG00000017720	Trp53tg5	protein_coding	0.0587835	0.00616903	0.447629	0.893879	NA
ENSMUSG00000017721	Pigt	protein_coding	185.622	-0.310715	0.191854	0.0352895	0.140544
ENSMUSG00000017723	Wfdc2	protein_coding	0.69173	-0.00849117	0.424278	0.894291	NA
ENSMUSG00000017724	Etv4	protein_coding	40.0982	0.0489114	0.241769	0.746726	0.879653
ENSMUSG00000017733	Eppin	protein_coding	0.382613	0	0.447263	1	NA
ENSMUSG00000017734	Dbndd2	protein_coding	181.387	-0.223066	0.162514	0.0959236	0.272711
ENSMUSG00000017737	Mmp9	protein_coding	211.623	-0.386526	0.518313	NA	NA
ENSMUSG00000017740	Slc12a5	protein_coding	14.4097	-0.443478	0.40049	0.0203629	0.0979678
ENSMUSG00000017747	Ghdc	protein_coding	57.8445	0.0112915	0.20553	0.939257	0.976905
ENSMUSG00000017754	Pltp	protein_coding	156.765	-0.181159	0.19395	0.21727	0.453395
ENSMUSG00000017756	Slc12a7	protein_coding	125.348	-0.384472	0.219	0.015579	0.0812692
ENSMUSG00000017760	Ctsa	protein_coding	584.21	-0.107086	0.135288	0.366525	0.609275
ENSMUSG00000017764	Zswim1	protein_coding	45.1254	0.194223	0.223285	0.209087	0.442741
ENSMUSG00000017765	Slc12a4	protein_coding	154.382	-0.373831	0.19378	0.0121689	0.0679139
ENSMUSG00000017767	Spata25	protein_coding	0.196008	0.01519	0.449378	0.743689	NA
ENSMUSG00000017774	Myo1c	protein_coding	428.714	-0.409526	0.157928	0.00185053	0.0170303
ENSMUSG00000017776	Crk	protein_coding	292.233	-0.174071	0.156981	0.184244	0.411545
ENSMUSG00000017778	Cox7c	protein_coding	24094.6	0.04314	0.128738	0.706029	0.855469
ENSMUSG00000017781	Pitpna	protein_coding	1328.06	-0.298042	0.0848931	0.000211786	0.00316792
ENSMUSG00000017801	Mlx	protein_coding	196.99	-0.299897	0.189247	0.04057	0.154291
ENSMUSG00000017802	Retreg3	protein_coding	64.4791	0.0755778	0.222842	0.617392	0.800935
ENSMUSG00000017817	Jph2	protein_coding	3850.22	0.0572798	0.0987346	0.534639	0.743949
ENSMUSG00000017830	Dhx58	protein_coding	15.5739	-0.309523	0.363948	0.0675789	0.217932
ENSMUSG00000017831	Rab5a	protein_coding	12.135	0.0262509	0.299552	0.850166	0.935938
ENSMUSG00000017832	Hspb9	protein_coding	0.117567	0.0140733	0.449113	0.761639	NA
ENSMUSG00000017837	Nkiras2	protein_coding	132.696	-0.201939	0.18638	0.16194	0.379813
ENSMUSG00000017843	Ppp2r5c	protein_coding	981.208	-0.105093	0.113469	0.310322	0.555271
ENSMUSG00000017858	Ift52	protein_coding	162.495	0.215421	0.145894	0.0846288	0.25139
ENSMUSG00000017861	Mybl2	protein_coding	4.40944	-0.259	0.485153	0.0638093	0.209786
ENSMUSG00000017897	Eya2	protein_coding	83.1324	-0.146834	0.201838	0.32339	0.568708
ENSMUSG00000017929	B4galt5	protein_coding	200.942	-0.558319	0.237939	0.00110331	0.0116113
ENSMUSG00000017943	Gdap1l1	protein_coding	0.710881	0.025368	0.431994	0.680824	NA
ENSMUSG00000017950	Hnf4a	protein_coding	0.148302	0	0.447263	1	NA
ENSMUSG00000017969	Ptgis	protein_coding	100.687	-1.03286	0.412521	6.95674e-05	0.00129067
ENSMUSG00000017978	Cadps2	protein_coding	6.87123	0.0800164	0.364554	0.485215	0.706286
ENSMUSG00000017999	Ddx27	protein_coding	168.043	0.350255	0.164887	0.0096393	0.0575614
ENSMUSG00000018001	Cyth3	protein_coding	203.692	-0.277158	0.15535	0.033288	0.135357
ENSMUSG00000018008	Cyth4	protein_coding	78.0059	-0.00913895	0.186614	0.94915	0.981517
ENSMUSG00000018012	Rac3	protein_coding	2.82955	-0.036265	0.366234	0.729334	0.868682
ENSMUSG00000018040	Rrp7a	protein_coding	27.2277	0.0393086	0.244659	0.794804	0.906475
ENSMUSG00000018042	Cyb5r3	protein_coding	878.959	-0.248945	0.117653	0.0192365	0.0939247
ENSMUSG00000018068	Ints2	protein_coding	60.9929	-0.122975	0.205676	0.41003	0.647254
ENSMUSG00000018076	Med13l	protein_coding	965.39	0.185367	0.172328	0.180883	0.406558
ENSMUSG00000018102	Hist1h2bc	protein_coding	1243.49	0.132346	0.157252	0.313139	0.557928
ENSMUSG00000018126	Baiap2l2	protein_coding	25.7525	0.405836	0.388186	0.0283224	0.121897
ENSMUSG00000018143	Mafk	protein_coding	258.126	-0.119769	0.15583	0.358606	0.601163
ENSMUSG00000018160	Med1	protein_coding	670.115	0.303932	0.113688	0.00324602	0.0258008
ENSMUSG00000018166	Erbb3	protein_coding	56.5969	0.0659579	0.20866	0.658241	0.826674
ENSMUSG00000018167	Stard3	protein_coding	262.101	0.992502	0.19826	5.61288e-09	4.60683e-07
ENSMUSG00000018168	Ikzf3	protein_coding	5.25329	0.354136	0.701283	0.0176717	0.0886114
ENSMUSG00000018169	Mfng	protein_coding	44.1664	0.153743	0.241013	0.322236	0.567586
ENSMUSG00000018171	Vmp1	protein_coding	1047.97	-0.106345	0.198901	0.470541	0.694634
ENSMUSG00000018189	Uchl5	protein_coding	278.991	-0.0278489	0.175581	0.841645	0.930548
ENSMUSG00000018196	Glrx2	protein_coding	705.623	0.0233549	0.121289	0.830763	0.92585
ENSMUSG00000018199	Trove2	protein_coding	178.632	0.246839	0.165474	0.0684814	0.219784
ENSMUSG00000018209	Stk4	protein_coding	254.403	0.0297961	0.160692	0.822537	0.921509
ENSMUSG00000018217	Pmp22	protein_coding	1947.98	-0.561809	0.177622	8.97926e-05	0.00158788
ENSMUSG00000018238	Gdf9	protein_coding	4.54728	0.109228	0.371179	0.359783	0.60218
ENSMUSG00000018239	Zcchc10	protein_coding	260.177	-0.00267577	0.155918	0.983636	0.992726
ENSMUSG00000018259	Prl8a2	protein_coding	0.132944	-0.017126	0.450069	0.712253	NA
ENSMUSG00000018263	Tbx5	protein_coding	1.24778	-0.00560318	0.406708	0.940882	NA
ENSMUSG00000018286	Psmb6	protein_coding	2150.28	-0.00416307	0.100534	0.964561	0.986443
ENSMUSG00000018287	Spag7	protein_coding	1714.1	0.232828	0.128952	0.041551	0.157076
ENSMUSG00000018293	Pfn1	protein_coding	713.8	-1.1348	0.437059	3.79686e-05	0.000807609
ENSMUSG00000018322	Tomm34	protein_coding	224.05	-0.0458214	0.15899	0.728538	0.868682
ENSMUSG00000018326	Ywhab	protein_coding	1362.85	0.104558	0.117937	0.327782	0.572207
ENSMUSG00000018334	Ksr1	protein_coding	1907.72	0.291642	0.135491	0.0137201	0.0743724
ENSMUSG00000018339	Gpx3	protein_coding	1947.01	0.0234975	0.166274	0.862288	0.941596
ENSMUSG00000018340	Anxa6	protein_coding	2462.94	-0.0883034	0.131168	0.446325	0.675121
ENSMUSG00000018341	Il12rb2	protein_coding	0.546926	0.0324521	0.455916	0.498804	NA
ENSMUSG00000018347	Zkscan6	protein_coding	43.8167	0.279591	0.258568	0.0887884	0.259132
ENSMUSG00000018362	Kpna2	protein_coding	3.91821	-0.171917	0.400688	0.179819	0.405257
ENSMUSG00000018363	Smurf2	protein_coding	279.82	0.0197347	0.130323	0.864244	0.942845
ENSMUSG00000018372	Cep95	protein_coding	89.1139	0.0468007	0.195204	0.748411	0.880488
ENSMUSG00000018377	Vezf1	protein_coding	2262.07	0.449063	0.119652	2.69203e-05	0.00060952
ENSMUSG00000018378	Cuedc1	protein_coding	1844.28	0.316112	0.159765	0.0171125	0.0867509
ENSMUSG00000018379	Srsf1	protein_coding	956.15	0.217728	0.136048	0.0670916	0.216777
ENSMUSG00000018381	Abi3	protein_coding	49.0647	-0.227554	0.243358	0.153015	0.366905
ENSMUSG00000018387	Shroom1	protein_coding	4.33103	-0.116808	0.391518	0.30234	0.546924
ENSMUSG00000018395	Kif3a	protein_coding	92.4736	0.137955	0.170462	0.315856	0.560985
ENSMUSG00000018398	Sept8	protein_coding	688.082	-0.493693	0.183196	0.000688907	0.0080901
ENSMUSG00000018401	Mtmr4	protein_coding	159.151	0.502646	0.182578	0.000539237	0.00668053
ENSMUSG00000018405	Mrm1	protein_coding	90.578	-0.236536	0.177583	0.0936101	0.268458
ENSMUSG00000018411	Mapt	protein_coding	1451.92	0.359103	0.130325	0.00174154	0.0162853
ENSMUSG00000018412	Kansl1	protein_coding	324.854	0.225791	0.127415	0.0461425	0.169425
ENSMUSG00000018415	Gid4	protein_coding	1062.3	0.368464	0.12929	0.00122339	0.0125942
ENSMUSG00000018417	Myo1b	protein_coding	242.807	-0.281467	0.169538	0.0407309	0.154825
ENSMUSG00000018425	Dhx40	protein_coding	273.755	0.270436	0.15589	0.0382498	0.147963
ENSMUSG00000018427	Ypel2	protein_coding	156.025	-0.133785	0.190369	0.356676	0.599683
ENSMUSG00000018428	Akap1	protein_coding	648.046	0.0265279	0.130483	0.818386	0.919751
ENSMUSG00000018433	Nol11	protein_coding	342.68	0.0235484	0.180903	0.867717	0.944587
ENSMUSG00000018442	Derl2	protein_coding	201.112	0.00195405	0.149563	0.987731	0.994979
ENSMUSG00000018446	C1qbp	protein_coding	1844.63	-0.0516558	0.142613	0.674761	0.837644
ENSMUSG00000018449	Rpain	protein_coding	109.422	-0.106033	0.194789	0.468411	0.693956
ENSMUSG00000018451	6330403K07Rik	lincRNA	3.15779	-0.460996	0.75508	0.0106553	0.0617721
ENSMUSG00000018459	Slc13a3	protein_coding	4.5819	-0.146577	0.372925	0.256603	0.498484
ENSMUSG00000018470	Kcnab3	protein_coding	3.60558	-0.00998034	0.361764	0.924347	0.969881
ENSMUSG00000018474	Chd3	protein_coding	333.888	0.0960485	0.191543	0.508272	0.724501
ENSMUSG00000018476	Kdm6b	protein_coding	334.674	-0.192824	0.170443	0.161465	0.379171
ENSMUSG00000018479	1700125H20Rik	protein_coding	0.368204	0.0262314	0.453165	0.578538	NA
ENSMUSG00000018481	Appbp2	protein_coding	332.484	-0.156655	0.143516	0.204962	0.438169
ENSMUSG00000018486	Wnt9b	protein_coding	0.330142	0.0306319	0.455417	0.519015	NA
ENSMUSG00000018500	Adora2b	protein_coding	14.2507	-0.27922	0.329002	0.0938666	0.268836
ENSMUSG00000018501	Ncor1	protein_coding	3914.74	0.196427	0.107672	0.0474277	0.172235
ENSMUSG00000018507	Trpv2	protein_coding	25.8447	-0.120389	0.267218	0.431226	0.66331
ENSMUSG00000018509	Cenpv	protein_coding	417.593	-0.248732	0.120355	0.0216058	0.102158
ENSMUSG00000018537	Pcgf2	protein_coding	80.3394	0.105933	0.250112	0.489227	0.709663
ENSMUSG00000018541	Cwc25	protein_coding	244.417	0.27739	0.147448	0.0273549	0.118888
ENSMUSG00000018543	1700001P01Rik	protein_coding	0.0526622	0.00616903	0.447629	0.893879	NA
ENSMUSG00000018547	Pip4k2b	protein_coding	723.383	0.810875	0.143507	2.14131e-10	2.43144e-08
ENSMUSG00000018548	Trim37	protein_coding	82.1512	-0.160656	0.205576	0.283808	0.527256
ENSMUSG00000018554	Ybx2	protein_coding	63.0439	0.172203	0.239824	0.269934	0.512902
ENSMUSG00000018559	Ctdnep1	protein_coding	2299.61	-0.0109764	0.140483	0.928212	0.971978
ENSMUSG00000018565	Elp5	protein_coding	267.304	-0.203086	0.17407	0.145095	0.355083
ENSMUSG00000018566	Slc2a4	protein_coding	6301.48	0.313423	0.152269	0.0146726	0.0781881
ENSMUSG00000018567	Gabarap	protein_coding	1525.78	0.0893935	0.0907252	0.296771	0.540802
ENSMUSG00000018569	Cldn7	protein_coding	0.553528	0.0243597	0.431926	0.691783	NA
ENSMUSG00000018570	2810408A11Rik	protein_coding	2.60335	0.0667681	0.362785	0.552892	0.757281
ENSMUSG00000018572	Phf23	protein_coding	403.133	-0.0783348	0.122299	0.47622	0.699258
ENSMUSG00000018574	Acadvl	protein_coding	3075.17	0.0147525	0.104463	0.87886	0.949777
ENSMUSG00000018581	Dnah11	protein_coding	0.0603293	0	0.447263	1	NA
ENSMUSG00000018583	G3bp1	protein_coding	1805.83	-0.0261422	0.117635	0.806407	0.912783
ENSMUSG00000018585	Atox1	protein_coding	518.632	-0.530948	0.112289	1.67777e-07	8.95322e-06
ENSMUSG00000018589	Glra2	protein_coding	0.0678396	0.00616903	0.447629	0.893879	NA
ENSMUSG00000018593	Sparc	protein_coding	22206.4	-0.557784	0.356908	0.00577954	0.0397462
ENSMUSG00000018599	Mief2	protein_coding	566.858	0.0132696	0.119569	0.902268	0.960759
ENSMUSG00000018604	Tbx3	protein_coding	152.081	-0.0958208	0.17398	0.490298	0.710466
ENSMUSG00000018620	Mmp20	protein_coding	0.124536	0	0.447263	1	NA
ENSMUSG00000018648	Dusp14	protein_coding	119.405	-1.49117	0.216212	1.88725e-14	5.70026e-12
ENSMUSG00000018651	Tada2a	protein_coding	440.58	-0.066264	0.135148	0.576111	0.773314
ENSMUSG00000018654	Ikzf1	protein_coding	39.5658	0.0609962	0.297479	0.667073	0.833606
ENSMUSG00000018659	Pnpo	protein_coding	109.236	-0.0878314	0.178247	0.532095	0.742436
ENSMUSG00000018661	Cog1	protein_coding	166.849	-0.140464	0.1387	0.244499	0.484776
ENSMUSG00000018666	Cbx1	protein_coding	1800.35	0.250379	0.133512	0.0326442	0.133675
ENSMUSG00000018669	Cdk5rap3	protein_coding	138.204	0.00689643	0.192403	0.962077	0.986346
ENSMUSG00000018672	Copz2	protein_coding	213.641	-0.229386	0.1737	0.0996858	0.279246
ENSMUSG00000018677	Slc25a39	protein_coding	956.424	-0.449213	0.12967	8.04615e-05	0.00145004
ENSMUSG00000018678	Sp2	protein_coding	178.612	0.254127	0.169433	0.0644413	0.211389
ENSMUSG00000018697	Aatf	protein_coding	78.4548	0.0533899	0.187412	0.710158	0.858328
ENSMUSG00000018707	Dync1h1	protein_coding	1199.51	0.268593	0.111839	0.0084711	0.0528639
ENSMUSG00000018727	Cpsf4l	protein_coding	0.135679	0.01519	0.449378	0.743689	NA
ENSMUSG00000018733	Pex12	protein_coding	76.9176	0.126972	0.221524	0.404511	0.642977
ENSMUSG00000018736	Ndel1	protein_coding	992.812	0.0118651	0.114602	0.909576	0.963428
ENSMUSG00000018740	Slc25a35	protein_coding	68.2015	0.0363334	0.196396	0.803712	0.911335
ENSMUSG00000018750	Zbtb4	protein_coding	712.787	0.217039	0.125582	0.0526581	0.184825
ENSMUSG00000018752	Tnfsfm13	protein_coding	5.8425	0.0533509	0.333398	0.671635	0.836301
ENSMUSG00000018761	Mpdu1	protein_coding	274.569	-0.0283175	0.155593	0.82795	0.924845
ENSMUSG00000018765	Fxr2	protein_coding	2046.87	0.251162	0.180093	0.0774395	0.238602
ENSMUSG00000018770	Atp5g3	protein_coding	25677.9	-0.162637	0.0878665	0.0506557	0.179791
ENSMUSG00000018774	Cd68	protein_coding	95.7431	-0.448363	0.24116	0.00770925	0.0493327
ENSMUSG00000018796	Acsl1	protein_coding	3415.42	0.183328	0.117858	0.0856725	0.253592
ENSMUSG00000018800	Abca5	protein_coding	183.362	0.919506	0.190242	1.46179e-08	1.06647e-06
ENSMUSG00000018809	Smyd4	protein_coding	50.8393	0.161265	0.217581	0.290522	0.534304
ENSMUSG00000018819	Lsp1	protein_coding	388.213	-0.611716	0.141153	5.48702e-07	2.39494e-05
ENSMUSG00000018820	Zfyve27	protein_coding	83.5326	0.105995	0.212314	0.480839	0.70317
ENSMUSG00000018821	Avpi1	protein_coding	158.23	-0.232037	0.172121	0.0941517	0.269193
ENSMUSG00000018822	Sfrp5	protein_coding	494.317	0.154448	0.1568	0.238372	0.477377
ENSMUSG00000018830	Myh11	protein_coding	404.723	-0.00198831	0.128504	0.986112	0.994275
ENSMUSG00000018841	Rad51d	protein_coding	45.4317	0.638084	0.351459	0.00223098	0.0195265
ENSMUSG00000018844	Fndc8	protein_coding	0.334002	0.0249584	0.452592	0.596466	NA
ENSMUSG00000018845	Unc45b	protein_coding	3144.55	0.206748	0.165386	0.1267	0.325745
ENSMUSG00000018846	Pank3	protein_coding	749.133	-0.0515327	0.132465	0.659102	0.826999
ENSMUSG00000018848	Rars	protein_coding	607.621	-0.142333	0.150187	0.26401	0.507749
ENSMUSG00000018849	Wwc1	protein_coding	9.07271	-0.0640429	0.299653	0.650431	0.8211
ENSMUSG00000018858	Mrpl58	protein_coding	543.024	-0.252773	0.189185	0.0832809	0.248882
ENSMUSG00000018861	Fdxr	protein_coding	41.5926	0.253597	0.251281	0.116879	0.30956
ENSMUSG00000018862	Otop3	protein_coding	0.269203	0	0.447263	1	NA
ENSMUSG00000018868	Pnpla5	protein_coding	0.646046	-0.0609916	0.45976	0.313088	NA
ENSMUSG00000018882	Mrpl45	protein_coding	1081.34	-0.032043	0.177551	0.819163	0.919827
ENSMUSG00000018893	Mb	protein_coding	29109.8	-0.0674936	0.134098	0.566864	0.766439
ENSMUSG00000018899	Irf1	protein_coding	344.342	0.140253	0.17304	0.311813	0.556488
ENSMUSG00000018900	Slc22a5	protein_coding	49.1122	0.0213241	0.22292	0.887409	0.953651
ENSMUSG00000018906	P4ha2	protein_coding	289.294	-0.433292	0.189792	0.00341321	0.0267079
ENSMUSG00000018907	Alox12e	protein_coding	1.78731	-0.00362489	0.409727	0.960656	NA
ENSMUSG00000018909	Arrb1	protein_coding	213.242	0.425638	0.142025	0.000487	0.0061494
ENSMUSG00000018919	Tm4sf5	protein_coding	0.246241	0.00616903	0.447629	0.893879	NA
ENSMUSG00000018920	Cxcl16	protein_coding	48.6778	-0.178717	0.252285	0.255878	0.497349
ENSMUSG00000018921	Pelp1	protein_coding	222.374	0.113162	0.148945	0.37192	0.614052
ENSMUSG00000018923	Med11	protein_coding	64.6274	-0.263022	0.205955	0.0835073	0.249045
ENSMUSG00000018924	Alox15	protein_coding	6.10688	0.056923	0.344697	0.63651	0.812079
ENSMUSG00000018925	Heatr9	protein_coding	0.0587835	0.00616903	0.447629	0.893879	NA
ENSMUSG00000018927	Ccl6	protein_coding	413.458	-0.78406	0.256485	3.48918e-05	0.000752453
ENSMUSG00000018930	Ccl4	protein_coding	1.95406	0.181333	0.549035	0.0652728	0.213089
ENSMUSG00000018931	Natd1	protein_coding	150.377	-0.0203371	0.155889	0.876109	0.948655
ENSMUSG00000018932	Map2k3	protein_coding	2054.87	-0.663378	0.130743	9.7282e-09	7.49568e-07
ENSMUSG00000018965	Ywhah	protein_coding	606.968	0.114895	0.171877	0.405367	0.643458
ENSMUSG00000018974	Sart3	protein_coding	189.127	0.156451	0.154977	0.228914	0.466476
ENSMUSG00000018983	E2f2	protein_coding	81.2614	-0.773449	0.419688	0.000987788	0.0106707
ENSMUSG00000018986	Slfn3	protein_coding	2.33031	-0.0496234	0.397755	0.577229	0.774046
ENSMUSG00000018995	Nars2	protein_coding	36.726	-0.0392251	0.242142	0.795368	0.906717
ENSMUSG00000018999	Slc35b4	protein_coding	89.9054	-0.0261207	0.174587	0.850936	0.936293
ENSMUSG00000019027	Dnah1	protein_coding	1.0731	-0.0907759	0.454816	0.247836	NA
ENSMUSG00000019039	Dalrd3	protein_coding	100.187	0.207272	0.177947	0.141751	0.3504
ENSMUSG00000019054	Fis1	protein_coding	978.826	-0.0585827	0.107127	0.553376	0.757607
ENSMUSG00000019055	Plod1	protein_coding	394.283	-0.458514	0.150033	0.000303867	0.0042373
ENSMUSG00000019066	Rab3d	protein_coding	80.5525	-0.214196	0.194782	0.146526	0.357305
ENSMUSG00000019080	Mfsd3	protein_coding	143.558	-0.060035	0.169072	0.660631	0.828022
ENSMUSG00000019082	Slc25a22	protein_coding	240.276	0.458429	0.244233	0.00688074	0.0454761
ENSMUSG00000019087	Atp6ap1	protein_coding	2106.07	-0.114736	0.144917	0.35651	0.599624
ENSMUSG00000019088	Dnase1l1	protein_coding	660.181	0.113623	0.150884	0.374015	0.61576
ENSMUSG00000019102	Aldh3a1	protein_coding	9.86763	0.162142	0.33339	0.264754	0.508369
ENSMUSG00000019122	Ccl9	protein_coding	136.712	-0.657484	0.202324	3.3951e-05	0.000739867
ENSMUSG00000019124	Scrn1	protein_coding	42.1637	-0.573009	0.366365	0.00520054	0.0366826
ENSMUSG00000019132	BC005537	protein_coding	555.423	0.189879	0.144728	0.126528	0.32558
ENSMUSG00000019139	Isyna1	protein_coding	77.8297	-0.344208	0.22894	0.0324915	0.133303
ENSMUSG00000019143	Hars2	protein_coding	148.211	0.444619	0.185516	0.00233904	0.0202199
ENSMUSG00000019146	Cacng2	protein_coding	0.127227	0	0.447263	1	NA
ENSMUSG00000019158	Tmem160	protein_coding	764.346	-0.320017	0.152851	0.0129368	0.0711216
ENSMUSG00000019173	Rab5c	protein_coding	843.489	-0.386391	0.126849	0.000575488	0.00703726
ENSMUSG00000019178	Styxl1	protein_coding	0.557148	0.00959022	0.424527	0.880579	NA
ENSMUSG00000019179	Mdh2	protein_coding	16702.7	-0.238525	0.138827	0.0479594	0.173439
ENSMUSG00000019188	H13	protein_coding	695.914	-0.199851	0.139945	0.0996578	0.279246
ENSMUSG00000019189	Rnf145	protein_coding	233.601	0.154144	0.149546	0.225098	0.462633
ENSMUSG00000019194	Scn1b	protein_coding	9706.95	-0.625939	0.0997767	1.09232e-11	1.79307e-09
ENSMUSG00000019210	Atp6v1e1	protein_coding	1774.77	-0.082621	0.146901	0.510614	0.726247
ENSMUSG00000019214	Chtf18	protein_coding	3.69594	0.00562217	0.349267	0.960284	0.985793
ENSMUSG00000019230	Lhx9	protein_coding	0.321859	0.00616903	0.447629	0.893879	NA
ENSMUSG00000019232	Etnppl	protein_coding	0.439028	-0.0332552	0.447172	0.538975	NA
ENSMUSG00000019235	Rps6kl1	protein_coding	14.2807	-0.385503	0.427461	0.0320763	0.132174
ENSMUSG00000019254	Ppp1r12c	protein_coding	403.106	-0.0223591	0.130133	0.846237	0.933202
ENSMUSG00000019256	Ahr	protein_coding	24.5944	0.24416	0.293933	0.135051	0.339739
ENSMUSG00000019261	Map1s	protein_coding	113.068	0.0912705	0.165267	0.499251	0.717177
ENSMUSG00000019278	Dpep1	protein_coding	274.979	-0.437674	0.240266	0.00901467	0.0551843
ENSMUSG00000019295	Tmem129	protein_coding	72.0681	-0.110736	0.185938	0.440256	0.670596
ENSMUSG00000019297	Nop9	protein_coding	206.75	-0.171254	0.174956	0.219972	0.456886
ENSMUSG00000019301	Hsd17b1	protein_coding	1.12285	0.0918608	0.44637	0.265102	NA
ENSMUSG00000019302	Atp6v0a1	protein_coding	769.131	0.131891	0.122819	0.231662	0.470299
ENSMUSG00000019303	Psmc3ip	protein_coding	23.1554	0.0485983	0.27574	0.74111	0.875908
ENSMUSG00000019312	Grb7	protein_coding	2.95834	0.0308393	0.383246	0.741418	0.875908
ENSMUSG00000019320	Noxo1	protein_coding	11.9009	-0.0675659	0.303693	0.629993	0.808206
ENSMUSG00000019326	Aoc3	protein_coding	183.39	-0.193332	0.144417	0.119215	0.314012
ENSMUSG00000019338	Zfp687	protein_coding	169.668	0.770155	0.27276	7.95228e-05	0.00143827
ENSMUSG00000019359	Gdpd2	protein_coding	1.47355	-0.0162004	0.447608	0.736024	NA
ENSMUSG00000019362	D8Ertd738e	protein_coding	810.357	-0.200046	0.120874	0.0659138	0.21414
ENSMUSG00000019368	Sec14l4	protein_coding	1.39908	0.116606	0.462505	0.187743	NA
ENSMUSG00000019370	Calm3	protein_coding	3728.99	0.122796	0.111087	0.227684	0.4651
ENSMUSG00000019373	Cops3	protein_coding	934.919	0.130535	0.119743	0.227252	0.464909
ENSMUSG00000019428	Fkbp8	protein_coding	526.609	-0.223003	0.115765	0.0337781	0.136731
ENSMUSG00000019432	Ddx39b	protein_coding	1863.99	0.0353467	0.122219	0.747792	0.880352
ENSMUSG00000019433	Gipc1	protein_coding	103.599	-0.044441	0.217462	0.767386	0.890189
ENSMUSG00000019437	Tlcd1	protein_coding	34.3279	-0.199601	0.245281	0.206478	0.440382
ENSMUSG00000019461	Plscr3	protein_coding	177.648	-0.420513	0.177346	0.0030432	0.0245767
ENSMUSG00000019464	Ptger1	protein_coding	2.61679	-0.0216589	0.370982	0.828512	0.925065
ENSMUSG00000019467	Arhgef25	protein_coding	355.728	-0.124125	0.14003	0.307054	0.551603
ENSMUSG00000019470	Xab2	protein_coding	93.1083	0.0218426	0.174223	0.874997	0.947946
ENSMUSG00000019471	Cdc37	protein_coding	1176.89	-0.0820364	0.0903267	0.336456	0.581261
ENSMUSG00000019478	Rab4a	protein_coding	149.015	0.142351	0.160098	0.283269	0.526839
ENSMUSG00000019487	Trip10	protein_coding	2213.79	-0.188685	0.131358	0.103659	0.28682
ENSMUSG00000019494	Cops6	protein_coding	644.168	0.0499959	0.149041	0.693341	0.848224
ENSMUSG00000019505	Ubb	protein_coding	9519.92	-0.0858785	0.18732	0.550339	0.755566
ENSMUSG00000019518	Ap4m1	protein_coding	75.2312	0.344301	0.244984	0.0371262	0.144878
ENSMUSG00000019528	Gyg	protein_coding	2792.07	0.291691	0.109768	0.00366539	0.0282134
ENSMUSG00000019539	Rcn3	protein_coding	416.132	-0.351805	0.179352	0.0135522	0.0737
ENSMUSG00000019558	Slc6a8	protein_coding	1060.73	0.132397	0.163233	0.323827	0.569184
ENSMUSG00000019564	Arid3a	protein_coding	93.9571	0.0979091	0.169204	0.47441	0.697756
ENSMUSG00000019577	Pdk4	protein_coding	2364.74	-0.464904	0.280599	0.00979058	0.0582804
ENSMUSG00000019578	Ubxn6	protein_coding	501.11	0.250514	0.138752	0.0376656	0.146335
ENSMUSG00000019579	Mydgf	protein_coding	188.509	-0.360471	0.195982	0.0161555	0.0833836
ENSMUSG00000019590	Cyb561	protein_coding	58.4506	-1.16647	0.293462	3.92741e-07	1.81938e-05
ENSMUSG00000019647	Sema6a	protein_coding	411.279	-0.164017	0.189583	0.258574	0.50096
ENSMUSG00000019659	Ccdc12	protein_coding	465.655	-0.293442	0.142454	0.0167692	0.0855587
ENSMUSG00000019689	Fmc1	protein_coding	3695.93	0.149535	0.120424	0.168382	0.388348
ENSMUSG00000019699	Akt3	protein_coding	117.885	0.122642	0.165216	0.364048	0.606092
ENSMUSG00000019710	Mrpl24	protein_coding	685.471	0.215705	0.120689	0.0470249	0.171351
ENSMUSG00000019715	Gle1	protein_coding	288.634	0.261404	0.14983	0.0397642	0.15203
ENSMUSG00000019718	L3hypdh	protein_coding	20.7463	-0.792512	0.494688	0.00135059	0.0134188
ENSMUSG00000019726	Lyst	protein_coding	89.7185	0.0896392	0.198229	0.542064	0.749657
ENSMUSG00000019731	Slc35e1	protein_coding	259.814	0.0399517	0.130478	0.729467	0.868733
ENSMUSG00000019732	Calr3	protein_coding	14.9505	0.00659347	0.275261	0.964009	0.986346
ENSMUSG00000019734	Tmc4	protein_coding	6.18745	0.219919	0.438951	0.10256	0.28503
ENSMUSG00000019737	Syne4	protein_coding	14.2096	-0.187094	0.338066	0.209889	0.443632
ENSMUSG00000019738	Polr2i	protein_coding	930.295	-0.164783	0.152433	0.20029	0.432235
ENSMUSG00000019761	Krt10	protein_coding	94.3865	-0.0812203	0.229347	0.59301	0.785143
ENSMUSG00000019762	Iyd	protein_coding	0.599987	0.00446922	0.444146	0.927121	NA
ENSMUSG00000019763	Rmnd1	protein_coding	101.33	-0.699618	0.259723	0.000169144	0.00265822
ENSMUSG00000019767	Ccdc170	protein_coding	2.7062	0.000600097	0.373718	0.995068	0.997737
ENSMUSG00000019768	Esr1	protein_coding	424.748	-0.249524	0.123154	0.0236027	0.107917
ENSMUSG00000019772	Vip	protein_coding	0.246518	0	0.447263	1	NA
ENSMUSG00000019773	Fbxo5	protein_coding	19.248	-0.163401	0.339927	0.256029	0.497561
ENSMUSG00000019774	Mtrf1l	protein_coding	94.7303	-0.288191	0.184611	0.045985	0.169093
ENSMUSG00000019775	Rgs17	protein_coding	6.62607	0.342476	0.499388	0.0359126	0.141927
ENSMUSG00000019777	Hdac2	protein_coding	732.911	-0.116246	0.107906	0.242165	0.481595
ENSMUSG00000019779	Frk	protein_coding	19.0625	-0.378998	0.428611	0.033644	0.136386
ENSMUSG00000019782	Rwdd1	protein_coding	498.188	0.0916223	0.134519	0.437912	0.668826
ENSMUSG00000019785	Clvs2	protein_coding	0.157987	0.0184732	0.450227	0.692383	NA
[truncated: 18,291 more rows]

## Sheet: GO enrichment analysis
Gene Ontology Annotation of Representative Genes Shown in Figure 1E
GO term	Genes
Negative Regulation of Intracellular Signal Transduction (GO: 1902532)	Pik3ip1, Tsc1, Ppp2cb
Negative Regulation of Biosynthetic Process (GO:0009890)	Tsc1, Pik3ip1, Ppp2cb
Negative Regulation of Gene Expression (GO:0010629)	Ppp2cb, Tsc1
Negative Regulation of Small Molecule Metabolic Process (GO:0062014)	Pparg, Tsc1
Negative Regulation of Carbohydrate Metabolic Process (GO:0045912)	Pgk1, Pgd, Pparg
Negative Regulation of Phosphate Metabolic Process (GO:0045936)	Tsc1, Ppp2cb
Negative Regulation of ATP Metabolic Process (GO: 1903579)	Ndufb2, Cox6a1, Tsc1
Negative Regulation of Macromolecule Biosynthetic Process (GO:0010558)	Tsc1, Pik3ip1, Ppp2cb
Negative Regulation of Glycolytic Process (GO:0045820)	Pgk1, Pgd
Negative Regulation of Cellular Process (GO:0048523)	Pik3ip1, Tsc1, Ppp2cb
Negative Regulation of Cell Population Proliferation (GO:0008285)	Tsc1, Pik3ip1
Regulation of Phosphatidylinositol 3-Kinase/Protein Kinase B Signal Transduction (GO:0051896)	Pik3ip1, Tsc1, Ppp2cb
Regulation of Phosphatidylinositol 3-Kinase/Prot Kinase B Signal Transduction (GO:0051898)	Pik3ip1, Tsc1, Ppp2cb
Myotube Differentiation (GO:0014902)	Myog, Mymk, Mymx
Myoblast Fusion (GO:0007520)	Mymk, Mymx
Muscle Cell Differentiation (GO:0042692)	Myog, Mymk, Mymx
Regulation of Myotube Differentiation (GO:0010830)	Myog, Mymk, Mymx
Regulation of Myoblast Fusion (GO:1901739)	Mymk, Mymx
Muscle Cell Fate Commitment (GO:0042693)	Myog
Skeletal Muscle Organ Development (GO:0060538)	Myog, Mymk, Mymx
Skeletal Muscle Cell Differentiation (GO:0035914)	Myog, Mymk, Mymx
Skeletal Muscle Tissue Regeneration (GO:0043403)	Myog, Mymk, Mymx
